# Supplementary material for: Bacterial Community Legacy Effects Following the Agia Zoni II Oil-Spill, Greece
Source: Front Microbiol. 2020 Jul 17;11:1706. doi: 10.3389/fmicb.2020.01706 (PMC7379155; doi:10.3389/fmicb.2020.01706)
Supplement: Supplementary file 1 [file Data_Sheet_1.CSV]

Table S2: Bacteria OTU table from the manuscript "Bacterial Legacy Effects Observed in Response to Agia Zoni II Oil-Spill". Sample data refers to the number of assigned sequences to any given OTU for any particular sample. Samples labelled across row 2, indicating region (i.e. Athens or Salamina), site number, month, and control (uncontaminated) or impacted (oil-contaminated). This is followed by…
OTU ID	Athens_1_Sept_Control	Athens_1_Sept_Impacted	Athens_1_Sept_Impacted	Athens_1_Sept_Impacted	Athens_1_Sept_Control	Athens_1_Sept_Control	Athens_2_Sept_Impacted	Athens_2_Sept_Impacted	Athens_1_Sept_Control	Athens_1_Sept_Control	Athens_3_Sept_Impacted	Athens_3_Sept_Impacted	Athens_1_Oct_Control	Athens_1_Oct_Control	Athens_1_Oct_Control	Athens_1_Oct_Impacted	Athens_1_Oct_Impacted	Athens_1_Oct_Impacted	Athens_2_Oct_Impacted	Athens_2_Oct_Impacted	Athens_2_Oct_Impacted	Athens_3_Oct_Impacted	Athens_3_Oct_Impacted	Athens_3_Oct_Impacted	Athens_4_Oct_Impacted	Athens_4_Oct_Impacted	Athens_4_Oct_Impacted	Athens_1_Dec_Control	Athens_1_Dec_Control	Athens_1_Dec_Control	Athens_1_Dec_Impacted	Athens_1_Dec_Impacted	Athens_1_Dec_Impacted	Athens_1_Feb_Control	Athens_1_Feb_Control	Athens_1_Feb_Control	Athens_1_Feb_Impacted	Athens_1_Feb_Impacted	Athens_1_Feb_Impacted	Athens_2_Feb_Impacted	Athens_2_Feb_Impacted	Athens_2_Feb_Impacted	Athens_3_Feb_Impacted	Athens_3_Feb_Impacted	Athens_3_Feb_Impacted	Athens_4_Feb_Impacted	Athens_4_Feb_Impacted	Athens_4_Feb_Impacted	Athens_1_Mar_Control
OTU1	16	174	132	337	0	2	1	1	13	5	4	2	721	2024	2040	1168	1283	1668	459	849	900	1403	672	1018	1101	682	1018	458	142	440	3160	1699	2133	2094	1058	1802	1075	976	664	2639	1911	2397	3243	556	640	1254	462	434	1456
OTU2	0	1	0	1	0	1	0	0	1	1	2	0	992	2779	3426	1791	1280	2041	1105	597	705	383	71	195	220	26	60	1875	613	1766	21	25	1	1630	1064	1577	3610	3502	2051	789	415	583	226	93	51	188	31	104	2339
OTU3	0	310	223	848	0	0	0	0	0	0	0	0	19	16	31	338	743	848	9	27	36	983	1452	593	284	538	611	6	1	3	194	455	70	75	8	15	10	13	20	1142	1411	1990	2474	955	725	1128	421	257	35
OTU4	0	7	4	11	0	0	0	0	0	0	0	1	380	1184	1237	421	370	429	388	403	385	199	149	202	564	346	399	799	257	728	1186	858	821	1062	730	836	762	588	407	778	665	624	2131	713	815	1208	348	351	1144
OTU5	1	83	83	327	0	6	1	0	1	1	3	1	130	347	416	367	370	627	153	253	308	674	842	412	385	285	238	114	47	120	606	1064	257	494	226	380	199	134	129	886	1090	1109	1475	378	472	665	151	162	486
OTU6	0	0	4	1	0	0	18540	18024	53	2	34079	1571	4	4	6	3	5	4	0	0	0	0	1	1	2	0	0	2	0	0	0	0	0	0	0	2	0	4	0	0	32	0	0	0	0	0	0	0	0
OTU7	8	643	448	1200	0	206	8	23	29	49	13	8	7	26	68	109	166	734	39	105	102	437	442	185	167	123	47	7	8	8	550	147	1022	38	14	32	20	11	2	495	446	428	575	168	179	406	172	136	40
OTU8	0	0	1	2	0	0	1	0	0	0	3	0	10	125	138	187	324	449	2	0	6	675	596	313	5	0	11	1	0	6	38	0	4	360	148	300	22	34	17	853	754	1086	74	17	13	48	3	24	174
OTU9	0	0	0	0	0	0	0	0	0	0	0	0	207	432	280	19	8	14	3	6	8	4	0	1	0	0	0	33	23	40	0	0	0	1327	576	941	539	536	446	1	0	6	0	1	1	0	0	0	2129
OTU10	0	117	326	190	0	0	16292	4947	2	2	17271	6841	0	4	2	3	5	5	7	25	7	2	0	7	0	0	0	0	0	0	39	0	41	0	0	2	0	0	0	0	1	2	1	0	0	0	0	0	0
OTU11	0	0	0	2	0	0	0	0	0	0	0	3	16	57	40	132	113	218	19	87	94	270	537	184	30	103	79	3	6	19	92	95	17	126	70	82	36	26	64	500	624	756	491	131	125	258	141	118	105
OTU12	0	10	44	8	0	0	11262	7113	19	2	19346	5025	2	4	4	2	1	5	0	4	10	0	0	2	7	0	0	0	0	1	6	0	95	0	0	0	0	0	0	2	0	2	0	0	0	3	0	0	0
OTU13	30	134	107	208	6	96	40	31	103	18	1	1	42	164	209	272	321	749	76	76	57	198	177	113	168	264	237	94	45	93	438	379	246	280	90	169	103	97	120	405	281	427	869	163	191	383	292	122	416
OTU14	1	73	52	227	1	0	0	0	0	0	0	0	3	60	43	262	343	655	6	14	16	150	148	56	17	42	54	7	18	16	42	71	11	257	102	279	36	100	237	247	161	393	469	21	99	247	85	97	180
OTU15	3	38	37	61	0	14	1	0	0	0	2	1	0	53	33	148	129	382	107	123	165	269	248	138	46	109	86	21	16	42	20	87	122	302	70	128	149	80	143	602	513	620	202	29	41	115	31	0	228
OTU16	0	31	19	100	0	0	0	0	0	0	1	3	18	42	15	112	440	334	0	5	6	253	908	174	8	38	49	3	1	8	78	0	16	43	2	29	2	0	51	375	396	510	630	230	194	188	62	111	33
OTU17	0	2	3	19	0	1	0	0	0	0	0	0	0	16	19	438	715	1419	34	14	31	234	245	109	6	4	13	4	5	14	17	25	14	113	28	41	5	20	0	433	764	826	289	130	74	232	90	74	43
OTU18	0	0	0	0	0	0	0	0	0	1	0	0	45	511	298	146	107	136	1596	380	453	58	3	19	15	1	1	962	369	972	41	0	0	1141	454	712	717	790	481	74	95	91	15	4	0	24	2	0	1438
OTU19	0	20	11	38	0	0	0	0	0	0	1	0	0	40	16	158	343	477	0	0	0	127	284	47	18	70	62	0	4	29	25	89	4	193	62	154	30	59	1	153	162	252	188	37	66	83	67	16	96
OTU20	24	218	136	410	0	15	8	8	8	6	25	25	2	62	76	164	218	398	289	122	147	189	355	96	51	67	64	139	101	120	262	80	156	209	67	111	156	228	287	228	306	294	156	90	41	139	26	25	110
OTU21	10	344	468	829	0	9	330	248	3	0	571	154	0	137	73	47	88	203	180	100	275	211	271	133	58	77	68	35	11	28	200	83	343	129	17	59	96	139	139	253	325	262	112	140	34	167	41	33	58
OTU22	0	42	27	132	0	0	0	0	0	0	2	0	0	23	20	34	69	49	1	0	0	55	247	42	13	47	14	31	12	32	308	30	97	2	3	1	9	3	24	167	124	173	552	185	124	303	120	133	8
OTU23	0	23	14	83	0	0	0	0	0	0	0	0	10	27	51	215	196	419	38	41	62	247	142	150	135	103	122	1	3	11	235	129	320	33	13	25	55	28	31	569	539	562	345	82	97	189	75	65	51
OTU24	0	0	0	0	0	0	2	0	0	0	2	0	134	350	385	343	214	343	174	126	147	43	49	40	42	0	13	212	96	287	41	4	0	550	270	338	882	988	842	211	114	144	0	0	13	25	0	1	576
OTU25	152	1	0	24	206	26970	1233	1693	369	56	1	20	0	0	4	7	17	49	13	20	14	0	0	3	0	0	0	2	1	0	6	0	0	37	7	19	1	22	0	62	69	62	0	0	3	56	13	0	11
OTU26	0	107	56	288	1	0	0	0	0	0	1	0	24	24	25	132	364	392	31	53	109	382	551	259	28	20	62	18	33	28	105	42	45	162	59	220	49	161	90	317	373	811	553	77	134	174	61	48	100
OTU27	0	47	27	71	0	1	0	0	0	0	0	0	2	57	49	244	342	334	28	32	36	209	147	176	280	303	295	34	16	40	381	862	135	150	60	160	36	44	36	513	387	498	948	78	216	346	107	161	117
OTU28	0	0	0	11	0	0	1	0	0	0	2	6	1	93	60	183	65	274	326	203	221	114	8	68	76	3	23	282	103	293	63	41	23	642	281	420	410	452	167	304	146	288	65	13	23	63	18	0	780
OTU29	0	1	0	2	0	0	0	1	0	0	0	0	92	685	751	207	111	191	483	183	203	2	0	2	116	38	85	570	125	454	0	0	0	336	243	274	761	444	303	21	14	15	23	0	2	25	17	0	657
OTU30	0	1	1	7	0	1	0	0	0	0	1	0	97	336	183	106	85	138	700	398	474	44	2	29	21	3	20	371	132	358	36	19	22	386	249	216	508	491	295	57	46	49	37	45	21	33	6	4	539
OTU31	0	8	0	59	1	0	0	0	0	0	0	0	0	0	0	0	0	0	239	206	300	7	0	4	6	0	0	0	0	2	401	147	122	2	2	1	0	0	0	8	6	1	16	0	0	1	0	0	0
OTU32	0	10	1	27	0	0	0	0	0	0	0	0	0	0	0	2	0	12	66	71	134	3	0	4	6	0	0	7	2	1	322	18	416	0	2	1	15	0	0	10	23	9	0	1	2	2	0	0	1
OTU33	1	36	14	83	0	9	4	0	0	0	10	0	6	93	69	133	197	328	204	118	217	224	189	88	57	7	78	42	25	55	198	11	171	245	107	170	151	161	158	238	208	270	241	84	34	140	33	4	206
OTU34	0	91	82	332	0	14	0	0	0	0	7	1	1	2	3	55	147	259	321	11	176	48	168	24	4	5	0	73	40	89	112	11	86	92	39	31	26	83	30	82	33	115	11	1	2	163	1	0	37
OTU35	31	914	555	2153	1	346	22	69	15	174	14	38	1	15	0	52	50	169	14	74	94	174	211	97	45	78	14	5	5	6	152	72	214	10	2	10	0	0	26	173	178	153	242	27	28	76	17	59	17
OTU36	0	5	5	7	0	0	0	0	0	0	2	0	56	328	335	266	432	571	74	121	110	37	35	23	41	17	37	93	61	127	24	5	15	334	166	246	333	429	409	40	49	128	173	18	45	120	73	16	258
OTU37	0	267	669	165	0	0	571	242	2	0	5962	13096	1	25	17	29	7	14	30	51	79	38	7	36	63	5	6	15	1	12	236	22	278	4	1	11	2	49	15	33	7	44	72	0	10	17	15	12	3
OTU38	0	20	23	28	0	0	0	0	0	0	0	1	145	368	572	80	48	88	65	283	228	188	72	165	221	65	119	77	23	73	0	54	0	206	205	200	370	377	181	392	435	263	458	73	59	168	25	4	167
OTU39	0	2	0	1	0	0	0	0	0	0	0	0	120	274	296	257	193	454	65	250	288	90	66	80	64	0	18	138	76	181	34	75	4	458	177	318	828	732	686	206	174	220	99	4	18	51	16	0	496
OTU40	7	12	14	21	0	0	2	3	2	0	1	0	80	295	177	217	114	305	265	249	272	129	18	69	117	38	36	265	62	257	7	12	18	134	86	172	329	281	205	341	24	180	80	0	12	82	24	23	231
OTU41	2	1	0	6	0	0	0	0	0	0	0	0	141	475	416	145	111	275	199	403	401	13	17	11	79	9	14	238	90	256	283	28	163	311	200	258	401	323	393	43	25	46	74	27	36	51	5	30	290
OTU42	0	98	54	244	1	10	2	6	0	0	3	0	60	57	94	235	375	377	33	14	25	40	36	19	30	58	56	47	12	36	152	187	35	163	60	89	60	71	18	181	169	180	394	49	92	152	88	34	119
OTU43	0	17	37	87	0	0	2	0	0	0	1	0	101	224	219	336	365	341	177	141	115	51	40	54	233	238	223	133	51	147	351	490	275	198	213	229	245	256	135	196	155	160	561	87	129	342	42	116	210
OTU44	0	0	0	0	0	0	0	0	0	1	2	0	33	185	178	118	66	167	331	426	421	31	0	19	46	3	4	221	75	186	16	3	6	566	295	336	467	336	190	45	39	39	36	7	13	11	0	0	692
OTU45	16	2975	3825	4775	3	140	79	74	0	28	87	17	0	13	42	12	22	128	230	87	133	13	48	10	24	3	14	7	2	10	43	0	58	21	8	10	37	60	25	210	129	214	195	0	21	75	0	0	14
OTU46	83	2	3	6	0	0	2	1	0	0	0	0	19	200	112	292	291	709	124	416	420	311	211	254	35	51	35	15	14	29	13	3	269	437	238	364	123	130	68	677	584	775	127	33	17	58	17	22	193
OTU47	0	0	0	1	0	0	0	0	0	0	0	0	0	0	0	2	3	27	6	86	39	370	58	244	7	1	0	0	0	0	0	0	2	17	2	11	2	0	0	952	656	599	7	0	0	5	0	0	3
OTU48	0	70	39	198	0	0	0	0	0	0	0	0	12	63	41	96	151	246	33	98	126	315	264	204	67	26	56	4	14	5	7	14	3	81	75	83	14	34	5	178	212	275	368	91	71	98	35	31	52
OTU49	0	7	1	6	0	10	0	0	0	0	1	0	0	15	13	18	30	27	13	9	6	169	333	85	1	0	0	10	6	13	12	0	3	21	14	35	18	13	18	423	384	465	1	0	0	5	0	0	1
OTU50	0	4	0	11	0	0	0	0	0	0	0	0	0	2	0	58	72	190	0	2	1	62	124	70	3	0	6	0	0	1	37	0	9	7	3	8	9	10	0	159	144	250	14	0	25	17	15	0	15
OTU51	0	36	17	131	1	1	0	0	0	0	3	0	16	15	11	63	164	212	24	5	24	33	65	15	4	10	0	6	7	8	114	3	11	53	22	45	0	3	1	290	220	336	156	73	33	117	11	30	97
OTU52	0	30	16	64	0	4	1	0	0	0	0	2	37	47	71	70	106	162	80	35	81	106	113	36	42	20	25	47	15	36	25	57	23	172	96	96	53	67	48	127	173	189	102	19	15	33	1	4	120
OTU53	0	3	9	17	0	0	0	0	0	0	0	0	47	170	164	152	124	163	97	249	207	99	41	124	307	128	184	79	40	177	260	278	200	166	75	128	150	214	46	276	123	237	498	87	78	202	65	56	131
OTU54	0	10	6	48	0	0	1	0	0	0	0	0	0	4	12	118	221	320	0	0	2	212	427	107	9	10	1	1	0	0	19	22	28	2	3	8	0	0	0	213	196	279	34	19	6	37	5	0	6
OTU55	0	39	10	79	0	0	0	0	0	0	13	4	14	76	27	117	245	211	27	35	36	82	100	42	11	18	0	35	20	32	215	27	54	133	75	93	51	44	45	101	86	190	45	67	13	53	33	31	104
OTU56	0	1	0	3	0	0	0	0	0	0	0	0	0	1	3	22	33	82	78	234	241	140	70	125	19	7	105	0	0	6	382	0	55	98	67	143	0	3	1	342	323	316	110	12	32	12	0	0	88
OTU57	0	14	7	7	0	0	0	0	0	0	1	0	10	7	9	40	30	48	0	6	0	23	13	20	70	78	62	0	0	0	1068	60	290	14	8	17	1	8	0	46	43	59	95	19	31	70	0	0	10
OTU58	0	0	0	1	0	0	0	0	0	0	0	1	0	0	0	12	10	26	3	2	8	36	35	15	59	0	3	0	0	0	45	0	4	0	0	0	0	0	0	199	129	113	19	0	10	11	0	0	5
OTU59	0	17	25	28	0	0	0	0	0	0	0	0	50	117	174	92	138	138	15	119	98	200	220	153	84	97	59	24	11	53	158	46	109	215	50	134	150	193	67	434	299	404	245	59	89	142	40	57	100
OTU60	0	8	3	13	0	1	0	0	0	0	0	0	0	2	14	9	13	106	5	0	5	184	249	111	38	62	53	6	1	1	10	39	12	15	0	14	3	1	1	347	252	345	303	117	105	182	29	6	3
OTU61	0	26	20	45	0	0	0	0	0	1	0	0	2	143	127	207	227	326	37	24	30	42	9	30	195	132	199	46	18	51	767	171	338	88	36	54	76	69	53	160	56	102	333	31	78	187	58	8	42
OTU62	0	0	0	0	0	0	0	0	0	0	0	0	30	63	25	33	19	22	1	2	0	13	0	0	0	0	9	36	13	60	4	0	0	67	26	45	201	207	139	9	0	1	0	0	0	0	0	0	62
OTU63	0	0	0	0	0	1	0	0	0	0	1	0	0	13	8	291	387	444	8	18	13	4	0	0	0	0	0	225	125	246	5	0	0	143	37	115	1093	1335	1511	8	23	12	0	0	0	2	0	0	113
OTU64	0	1	0	0	0	0	0	0	0	0	3	0	19	270	310	20	0	37	381	385	392	0	5	3	9	0	14	284	64	255	5	0	2	302	152	181	196	144	165	22	0	20	0	0	0	7	0	0	504
OTU65	0	19	18	26	0	0	0	0	0	0	1	0	23	120	141	90	128	86	30	107	87	65	49	62	83	34	10	36	14	19	282	180	80	110	71	90	46	82	37	256	26	165	307	17	60	114	72	0	75
OTU66	0	5	11	15	0	0	1	0	0	0	0	2	41	226	332	140	72	109	50	118	87	55	47	107	126	52	75	50	13	66	36	51	99	135	69	77	193	85	60	298	181	212	171	50	40	119	31	38	81
OTU67	137	56	71	108	9	18	25	29	16	7	1	0	1	23	28	51	66	183	2	0	2	208	378	112	163	89	34	0	0	0	109	64	133	0	0	2	0	0	0	386	213	257	356	13	32	219	68	81	6
OTU68	0	415	202	1615	0	0	0	0	0	0	0	2	0	0	0	12	43	42	0	6	0	0	0	1	6	26	39	0	0	1	229	61	65	0	0	0	0	0	0	7	0	7	355	54	68	112	32	37	0
OTU69	0	0	0	0	0	0	0	0	0	0	2	0	187	623	571	74	23	60	159	101	131	118	45	113	78	19	19	135	39	143	64	38	28	264	173	203	205	181	136	284	297	223	119	35	26	30	60	21	423
OTU70	0	4	5	21	0	0	0	0	0	0	0	0	86	362	262	5	4	17	8	1	10	45	52	26	25	23	88	7	2	2	0	30	18	59	37	37	8	10	10	75	33	102	353	106	59	201	57	30	75
OTU71	0	35	11	13	0	0	0	0	0	0	0	0	57	118	182	146	234	195	1	4	7	8	1	13	140	213	164	21	2	30	1416	243	496	152	78	136	77	126	51	52	98	67	298	168	66	83	54	47	77
OTU72	0	17	4	23	0	0	0	0	0	0	0	0	75	103	103	171	291	294	89	92	86	80	78	72	84	34	142	77	29	60	370	148	70	131	71	168	154	202	78	332	188	345	265	18	40	91	47	0	96
OTU73	0	29	8	36	0	2	0	0	0	0	0	0	0	12	39	33	100	168	2	0	0	273	266	156	34	24	52	2	2	0	0	36	6	62	34	73	4	15	70	239	391	406	172	8	13	15	10	4	34
OTU74	0	11	11	48	0	0	0	0	0	0	3	1	7	70	127	143	454	182	95	26	23	63	69	24	23	42	47	66	26	47	163	215	30	99	42	49	37	30	41	83	117	168	189	137	15	102	63	70	40
OTU75	0	498	283	906	0	1	4	4	0	0	22	9	0	3	0	15	11	28	45	4	54	24	22	14	18	22	0	3	0	1	627	57	175	11	11	6	0	0	0	32	60	35	21	0	0	22	38	1	15
OTU76	0	1166	913	3691	0	12	1128	1156	3	1	5754	415	2	3	1	0	1	0	4	6	2	0	0	1	0	18	9	2	3	0	27	31	46	0	0	0	0	0	0	0	0	0	0	0	0	0	0	0	3
OTU77	0	7	2	9	0	0	0	0	0	0	4	0	22	67	91	135	162	312	145	97	192	16	8	12	8	7	0	153	59	144	496	15	73	191	144	144	210	275	267	108	47	95	10	0	5	0	15	0	265
OTU78	0	13	11	23	0	2	0	0	0	0	1	0	41	93	98	88	86	140	58	35	42	34	30	12	0	2	5	101	26	87	94	68	23	131	67	119	176	149	78	67	48	70	32	16	0	22	11	0	156
OTU79	0	0	0	0	0	0	0	0	0	0	0	0	180	253	279	156	103	166	190	183	268	35	2	18	44	1	19	189	82	192	16	15	6	423	208	274	314	215	257	134	70	163	72	0	32	78	24	8	494
OTU80	5	3	0	6	0	6	4	1	1	1	38	30	30	151	106	170	129	423	183	51	107	92	33	44	11	12	8	107	72	138	36	2	16	196	86	146	246	195	242	240	230	219	4	9	11	45	20	0	231
OTU81	0	0	2	0	0	0	2	20	0	0	4430	9907	0	0	1	2	1	0	0	5	1	0	0	1	0	0	0	0	0	0	6	0	0	0	0	0	0	2	0	0	0	0	0	0	0	0	0	0	0
OTU82	0	12	8	18	0	0	0	0	0	0	0	1	0	56	74	50	46	79	204	75	79	75	80	69	88	13	36	73	27	74	48	26	81	61	38	47	129	93	67	240	152	240	181	65	62	88	83	118	58
OTU83	0	5	0	23	0	0	0	0	0	0	0	0	0	6	4	57	89	71	0	9	10	83	107	71	2	15	12	0	0	0	22	69	5	48	14	42	4	0	0	185	211	222	28	0	0	11	0	21	25
OTU84	2	17	7	23	0	13	1	0	0	0	0	1	1	9	6	122	120	132	4	18	23	16	32	6	4	11	5	6	2	8	1290	73	203	37	14	37	6	29	39	38	73	47	34	0	0	19	29	0	37
OTU85	0	1	37	3	0	0	23	8	0	1	4270	9178	0	3	6	6	0	1	5	11	16	1	0	1	0	0	0	8	1	5	5	0	59	0	0	0	1	16	0	0	0	0	2	0	0	0	0	0	2
OTU86	0	60	44	161	0	0	0	0	0	0	1	0	0	19	18	85	226	208	17	7	11	15	16	13	22	84	119	4	1	6	642	173	89	98	18	93	10	13	8	66	86	61	322	98	43	121	57	10	119
OTU87	0	1	0	2	0	0	0	0	0	0	0	0	46	199	235	137	51	210	278	119	148	93	4	49	72	1	4	97	32	75	0	0	1	454	319	350	166	204	125	76	32	78	33	7	20	27	0	0	513
OTU88	0	581	443	1034	0	0	0	1	0	0	4	3	0	2	1	3	2	8	9	9	10	228	193	97	4	0	0	3	1	0	73	12	225	19	3	9	3	0	10	124	78	160	48	0	11	28	8	3	4
OTU89	0	5	4	4	0	0	0	0	0	0	0	0	0	16	17	65	127	262	1	1	1	186	391	125	13	18	7	3	1	3	29	24	17	128	22	104	1	22	12	193	182	325	111	54	0	28	22	5	62
OTU90	0	39	9	18	0	1	0	0	0	0	1	0	0	6	22	180	471	453	0	0	2	69	36	36	99	230	170	1	1	1	428	186	239	2	0	5	0	5	0	75	29	144	471	1	61	163	47	47	0
OTU91	0	7	2	14	0	0	0	0	0	0	3	0	11	5	19	9	26	42	6	9	19	16	28	7	34	54	63	8	4	3	26	41	7	15	9	19	8	25	19	69	59	70	352	165	90	242	16	74	24
OTU92	1	3	1	3	1	2	0	0	0	0	0	1	12	285	159	37	104	198	14	10	23	113	172	67	14	44	61	11	1	5	26	24	76	108	27	49	25	19	52	285	152	200	230	53	71	207	64	67	46
OTU93	0	137	87	195	0	1	2	0	0	0	6	1	0	14	0	8	4	16	16	19	30	130	149	62	19	3	24	1	1	2	223	33	378	17	2	16	19	19	12	300	293	285	175	0	32	77	53	8	13
OTU94	0	0	3	3	0	0	0	0	0	0	0	0	15	4	20	60	145	239	0	0	0	63	227	34	4	8	0	4	1	6	0	0	1	61	22	59	17	37	62	136	175	210	278	41	69	155	23	44	59
OTU95	0	0	0	0	0	0	0	0	0	0	0	0	0	1	0	0	1	6	307	18	135	61	85	29	0	6	0	0	0	0	6	8	0	3	1	1	0	0	0	74	223	125	0	0	1	4	0	1	0
OTU96	0	3	9	23	0	0	0	0	0	0	0	0	0	5	0	2	8	0	4	0	3	164	146	141	16	18	18	2	0	1	58	72	46	1	2	5	0	0	1	464	312	378	88	13	43	116	8	23	1
OTU97	0	4	0	1	0	0	0	0	0	1	0	0	4	14	8	190	236	219	1	23	10	33	9	20	28	78	83	13	4	7	371	12	159	184	84	163	50	25	20	67	3	41	6	9	0	10	0	0	103
OTU98	0	3	3	1	0	0	0	0	0	0	0	0	211	296	515	93	132	160	10	101	74	40	13	30	142	100	139	40	20	54	94	130	93	136	84	80	247	381	123	141	83	60	264	31	111	160	97	30	49
OTU99	0	2	0	3	0	0	0	0	0	0	0	0	44	34	26	50	12	21	151	140	115	25	8	11	2	17	5	156	61	170	102	6	107	138	82	153	257	321	158	32	18	52	102	25	21	62	0	51	298
OTU100	0	9	2	3	0	0	0	0	0	0	0	0	32	274	812	73	61	58	1	28	19	6	3	2	377	33	154	57	25	48	270	140	238	96	110	121	167	170	118	4	0	24	525	56	100	251	125	79	84
OTU101	0	16	11	76	0	0	0	0	0	0	2	1	20	24	32	50	107	181	138	81	121	29	39	13	28	3	26	124	34	89	28	15	20	61	25	21	127	93	39	64	39	106	41	18	8	50	35	1	46
OTU102	0	1	0	4	0	0	0	0	0	0	0	0	0	0	0	5	16	27	114	271	273	113	58	88	17	37	19	7	5	0	64	21	356	1	0	3	10	10	12	256	326	242	45	19	15	86	0	21	0
OTU103	76	39	78	27	0	0	22	24	12	298	46	961	48	53	72	57	32	108	223	315	427	36	46	40	42	33	40	48	13	44	102	35	55	36	12	37	136	140	73	149	77	143	223	13	46	390	48	8	45
OTU104	0	52	17	49	0	0	0	0	3	0	0	0	0	22	5	125	181	202	4	14	14	10	5	3	67	209	108	14	1	20	1329	187	194	38	2	22	13	0	15	40	68	19	223	48	18	102	20	61	20
OTU105	0	11	9	95	0	1	0	0	0	0	0	0	14	14	32	44	84	86	20	56	38	64	51	58	45	92	17	18	10	24	555	204	107	92	46	90	61	65	42	97	17	118	318	46	56	96	0	0	49
OTU106	0	2	1	6	0	0	0	0	0	0	0	0	17	65	75	87	52	65	106	59	72	75	18	37	43	9	27	51	16	45	125	24	73	111	75	97	93	65	24	270	129	215	90	59	5	21	38	0	143
OTU107	379	19	19	24	8	2695	305	525	216	639	18	39	2	14	64	65	89	206	31	53	57	70	86	30	57	15	88	5	4	20	11	17	3	38	21	22	25	19	22	157	134	194	143	6	61	216	191	40	22
OTU108	0	0	0	1	0	0	0	0	0	0	0	0	0	0	0	3	3	2	74	1	18	27	4	2	0	0	0	0	1	2	11	3	12	0	0	0	0	0	0	23	40	24	3	6	11	10	0	0	0
OTU109	0	3	0	3	0	0	0	1	0	0	0	0	15	21	43	195	98	280	75	302	369	119	38	76	7	6	8	49	19	80	112	3	15	90	78	83	202	230	190	116	123	165	36	0	6	10	0	0	117
OTU110	0	15	9	64	0	0	0	0	0	0	0	0	79	49	5	44	96	179	13	29	57	47	77	21	0	11	0	11	5	9	126	0	8	158	114	128	38	60	23	128	26	127	0	0	3	16	0	0	146
OTU111	0	1	3	0	0	1	0	0	0	0	2	1	0	11	0	32	16	37	11	2	6	178	238	88	1	12	0	1	0	1	72	0	264	3	12	11	0	0	0	462	352	377	17	0	8	2	0	0	6
OTU112	0	0	0	0	0	0	0	0	0	0	0	0	0	69	53	136	77	182	195	53	84	74	7	35	47	12	68	134	42	171	105	39	10	116	60	98	145	131	99	89	43	131	0	0	2	39	5	0	234
OTU113	0	317	499	440	0	0	17	1432	3	0	1138	3210	1	0	0	0	2	0	5	13	24	3	0	7	11	0	0	0	0	0	258	13	72	0	0	0	0	0	0	0	0	15	29	0	0	0	0	0	0
OTU114	0	6	7	14	0	0	0	0	0	0	0	0	0	20	47	65	172	88	7	20	22	40	58	48	57	176	97	11	7	8	213	59	46	127	56	83	29	10	0	66	63	77	398	182	120	187	47	112	82
OTU115	7	24	10	82	0	1	0	3	16	0	1	1	80	184	135	65	43	167	31	12	11	141	120	83	50	21	84	4	1	7	38	65	69	142	45	112	12	7	13	249	237	208	64	2	11	15	9	32	110
OTU116	0	19	21	29	0	0	0	0	0	0	0	0	0	0	0	3	20	76	0	2	0	8	166	15	0	89	58	0	0	0	8	0	46	0	0	0	0	0	0	87	152	89	173	94	61	317	45	103	0
OTU117	0	8	7	53	1	0	0	0	0	0	10	0	0	17	1	42	150	331	153	44	111	22	49	4	2	0	9	28	20	16	44	12	20	24	10	18	41	20	0	78	37	63	39	3	10	37	0	9	33
OTU118	0	13	7	32	0	0	0	0	1	0	10	1	2	2	14	41	66	134	10	5	4	34	69	16	9	4	25	1	3	13	49	4	42	12	7	9	34	24	76	83	32	95	132	8	56	78	53	0	15
OTU119	0	0	0	5	0	0	0	0	0	0	1	0	70	263	364	180	141	207	76	80	79	18	0	14	25	0	46	139	35	167	43	15	9	203	87	111	507	680	212	92	103	60	4	0	0	28	0	0	271
OTU120	0	0	0	0	0	0	0	0	0	0	0	0	0	0	0	0	0	0	0	0	0	0	0	0	0	0	0	0	0	0	0	0	0	0	0	0	0	0	0	0	0	0	0	0	1	0	0	2	1
OTU121	0	166	74	147	0	0	0	0	0	0	0	0	0	4	13	30	86	69	12	11	9	4	14	9	82	390	113	6	2	2	266	315	86	1	6	3	1	0	0	17	81	22	735	150	149	206	55	56	3
OTU122	0	242	77	55	0	0	0	0	0	0	0	0	0	0	0	30	41	31	0	0	2	58	65	54	115	83	121	0	2	1	355	94	251	0	0	1	5	0	12	79	123	202	582	111	91	177	42	32	0
OTU123	0	20	5	4	0	0	0	0	0	1	0	0	48	54	77	191	201	234	12	29	40	52	42	13	67	62	95	31	22	46	668	147	130	230	52	92	36	50	35	52	106	51	126	1	34	40	0	16	74
OTU124	0	2	4	3	0	0	1	0	0	0	0	0	16	97	91	131	113	215	40	51	63	13	0	6	43	29	34	41	26	45	249	4	37	124	68	103	40	54	17	41	34	37	28	0	13	14	7	38	137
OTU125	0	0	0	0	0	0	0	0	0	0	0	0	0	99	140	40	42	81	393	86	100	29	10	51	25	6	7	364	146	458	42	2	0	271	157	194	190	183	265	101	121	73	0	0	0	17	27	0	330
OTU126	0	37	33	57	0	0	0	0	0	0	0	0	0	0	13	74	187	105	0	0	0	39	12	31	110	123	86	1	0	0	88	385	83	0	0	0	0	16	0	123	97	109	534	95	168	201	76	19	1
OTU127	0	0	0	8	0	0	0	0	0	0	0	0	0	12	11	113	93	206	17	9	15	125	37	71	8	11	0	15	6	7	82	0	2	68	54	40	65	174	122	376	294	561	4	0	3	8	10	0	38
OTU128	211	230	116	291	7	27	29	229	210	65	1	16	10	18	15	25	34	88	27	39	18	22	46	13	46	3	5	3	0	6	543	17	225	10	1	7	16	57	20	24	11	27	192	37	74	119	30	42	12
OTU129	0	0	5	1	0	0	0	0	0	0	0	0	0	0	0	23	62	209	2	0	2	75	190	53	0	0	0	1	0	0	27	0	10	1	0	0	0	0	0	209	161	240	4	0	0	2	0	0	0
OTU130	21	3	7	5	2	0	4	5	10	0	0	1	38	97	92	119	138	240	23	5	15	10	11	7	45	68	148	20	6	14	87	49	44	96	92	85	24	18	7	34	33	20	324	114	10	138	55	63	141
OTU131	0	17	16	81	0	0	0	0	0	0	0	0	0	26	34	60	49	85	6	18	14	45	22	30	74	41	28	18	5	4	84	38	28	20	9	23	39	30	22	53	68	67	150	9	65	106	13	93	35
OTU132	1	12	17	37	0	0	0	0	0	0	0	0	32	24	24	73	41	134	16	22	12	36	34	38	65	104	109	5	5	16	239	95	60	78	11	35	8	11	1	130	118	102	180	23	54	87	38	49	47
OTU133	0	71	27	106	0	0	0	0	4	0	0	0	0	7	12	69	195	146	10	34	62	11	16	20	36	120	61	18	3	5	485	326	83	48	24	59	10	11	1	53	31	100	94	113	41	49	0	11	37
OTU134	0	0	0	0	0	0	0	0	0	0	0	0	52	151	93	27	10	20	360	69	97	5	1	1	1	0	0	393	159	431	0	0	0	199	98	149	373	305	175	11	0	9	2	0	0	0	0	0	286
OTU135	1	0	2	0	1	1	1	2	1	0	0	0	8	9	33	50	42	107	14	28	34	84	77	84	20	21	12	0	0	1	94	16	40	36	23	36	10	19	1	189	104	165	46	0	13	22	2	0	76
OTU136	0	0	1	6	0	0	0	1	0	0	1	0	35	42	17	79	148	89	90	45	152	52	1	14	8	0	0	56	28	72	23	0	2	146	22	96	59	106	33	62	16	65	6	0	1	113	16	7	125
OTU137	34	34	28	55	9	27	7	9	89	19	8	21	0	14	35	37	63	93	34	32	48	71	61	41	26	36	30	7	6	10	95	17	27	36	7	20	29	14	0	86	112	136	54	18	17	61	12	19	30
OTU138	0	0	1	8	0	0	0	0	0	0	0	0	0	4	0	33	68	132	12	4	18	34	28	30	1	0	0	2	0	7	104	2	17	98	12	51	0	0	0	30	99	29	50	0	0	34	2	3	31
OTU139	1	73	77	142	0	85	10	47	0	7	48	12	0	10	13	48	67	176	84	14	54	38	29	24	19	0	18	5	2	5	71	2	62	16	13	15	18	34	0	99	44	73	78	0	11	177	149	61	4
OTU140	0	0	0	0	0	0	0	0	0	0	0	0	29	126	236	33	7	33	148	75	92	0	0	3	0	2	0	260	111	308	0	0	0	214	135	175	294	254	224	4	0	2	0	0	0	0	0	0	357
OTU141	68	13	16	22	0	105	36	22	0	0	0	0	0	2	11	53	79	444	0	0	0	42	21	2	39	39	59	0	0	0	0	0	0	14	2	5	6	9	0	88	9	59	139	46	40	204	76	13	6
OTU142	0	28	18	49	0	2	1	0	0	0	3	2	1	14	28	50	48	51	69	36	28	39	55	20	32	20	29	45	20	52	431	104	123	47	18	30	51	84	67	45	33	76	59	8	29	58	37	13	31
OTU143	0	1	4	0	0	0	0	0	0	0	0	0	42	239	309	35	12	52	30	22	13	16	19	32	153	20	62	38	11	47	19	0	27	13	30	35	83	112	98	66	25	45	102	0	20	33	11	26	90
OTU144	0	0	0	0	0	0	0	0	0	0	0	0	0	18	15	83	126	321	0	0	3	13	6	5	2	59	15	0	0	1	18	0	28	34	10	16	0	0	0	24	58	60	18	1	1	1	0	0	38
OTU145	0	6	16	14	0	0	0	0	0	0	0	0	0	85	109	84	51	86	4	49	39	33	22	22	151	109	229	8	2	10	88	211	88	123	30	138	55	86	73	79	80	78	341	42	104	201	35	76	102
OTU146	0	0	0	0	2	0	4453	2970	31	2	1091	292	0	0	0	1	0	0	0	0	0	0	0	0	0	0	0	0	0	3	0	0	0	0	0	0	0	0	0	0	0	0	0	0	0	0	0	0	0
OTU147	0	34	12	25	0	0	0	0	0	0	0	0	0	12	31	42	57	90	11	63	39	58	60	32	55	83	91	1	0	0	120	40	24	56	29	75	0	0	0	104	117	115	151	0	86	78	8	46	48
OTU148	0	2	0	22	0	15	0	0	0	0	0	0	2	9	15	1	11	3	52	11	18	231	45	32	0	1	8	2	1	0	23	0	33	12	23	29	4	17	17	110	38	82	11	14	0	37	0	2	6
OTU149	0	0	1	10	0	0	1	0	0	0	0	0	20	65	70	89	54	69	110	65	82	61	11	31	6	0	2	49	11	63	34	13	0	270	112	176	67	148	36	109	12	89	14	0	7	24	0	1	391
OTU150	0	0	0	6	0	0	1	0	0	0	0	0	6	36	6	153	81	184	42	19	25	106	19	68	30	12	21	27	16	24	103	28	16	113	77	146	81	85	15	171	117	160	99	1	24	48	0	1	184
OTU151	0	0	0	7	0	0	1	0	0	0	0	0	0	0	0	9	2	17	1	0	4	85	63	46	0	4	7	0	0	0	21	0	5	22	0	6	0	0	5	111	58	180	27	14	0	1	0	0	4
OTU152	0	7	1	18	0	0	0	0	0	0	6	4	0	15	4	25	27	20	6	3	12	30	20	26	17	29	0	6	12	4	445	10	46	2	5	9	2	12	0	36	73	24	24	0	9	13	0	13	12
OTU153	0	2	0	0	0	0	0	0	0	0	0	0	1	49	48	20	35	155	5	15	14	32	84	39	3	0	1	6	1	4	0	0	0	44	19	39	74	113	64	179	62	182	115	4	25	53	5	0	53
OTU154	0	191	206	342	0	5	52	50	0	40	193	17	16	1	0	3	16	88	1680	88	444	37	5	3	0	0	0	0	0	0	50	0	14	4	18	16	7	49	20	176	37	159	42	0	28	36	36	13	4
OTU155	0	67	41	209	0	0	0	0	0	0	0	0	0	2	6	30	37	33	1	3	12	10	0	0	4	6	45	9	17	10	4	30	5	46	11	5	24	43	50	2	25	20	70	0	1	14	0	10	7
OTU156	0	0	0	0	0	0	0	0	0	0	0	0	0	17	149	14	44	404	5	0	2	0	0	0	34	25	89	0	2	0	11	0	0	0	3	3	8	11	3	157	85	162	628	33	182	314	108	126	2
OTU157	0	0	0	0	0	0	0	0	0	0	0	0	10	87	100	135	63	56	46	74	86	25	4	28	67	38	5	52	19	64	56	93	27	166	75	80	125	216	57	120	51	100	97	12	7	53	27	0	104
OTU158	2	23	20	16	0	0	0	2	0	1	7	5	0	15	8	30	65	95	37	76	73	29	15	14	7	24	39	37	15	33	65	35	59	108	29	77	71	177	82	25	72	14	72	1	15	70	44	27	51
OTU159	0	8	6	10	0	0	0	0	0	0	0	0	10	8	15	32	43	89	24	15	39	33	32	5	6	4	3	35	19	28	160	1	171	68	7	19	56	86	65	27	47	61	13	46	5	27	1	7	11
OTU160	0	9	7	33	0	0	1	0	0	0	11	9	33	9	0	41	76	136	79	16	43	29	14	10	11	11	0	24	17	18	21	3	8	53	12	20	30	55	10	19	5	30	85	7	12	43	31	34	34
OTU161	0	9	9	16	0	0	0	0	0	0	0	0	0	79	43	55	33	49	43	40	47	38	30	34	35	43	0	24	7	17	6	34	16	66	19	51	68	21	60	122	78	102	134	44	19	54	1	2	83
OTU162	0	34	23	48	0	0	0	0	0	0	0	0	0	3	0	51	150	75	0	0	0	33	30	5	4	106	49	0	0	2	163	74	8	3	4	10	8	0	0	18	143	79	115	0	9	71	41	15	4
OTU163	0	0	0	2	0	0	0	0	0	0	0	0	38	30	14	8	8	6	170	116	210	35	11	17	44	0	0	38	6	36	54	0	9	122	75	85	34	36	17	62	19	54	18	14	0	14	28	0	189
OTU164	125	1	0	2	9	1	1587	912	1834	1277	1941	306	0	0	0	0	3	8	0	0	1	1	0	0	3	0	0	0	0	0	0	0	1	0	0	0	0	0	0	0	0	0	0	0	0	3	0	0	1
OTU165	0	1	0	3	0	0	0	0	0	0	0	0	21	70	68	18	18	44	47	65	59	91	44	90	30	8	0	55	10	45	9	0	0	21	69	76	181	186	132	114	114	106	0	0	1	5	2	0	93
OTU166	11	17	7	9	0	76	7	18	0	0	1	0	45	124	111	84	46	253	7	77	56	35	16	41	57	14	37	17	7	20	0	0	3	152	87	123	111	85	48	174	44	105	167	32	10	77	60	72	127
OTU167	0	0	0	0	0	0	0	0	0	0	0	0	20	106	86	6	1	4	211	312	289	0	0	0	16	2	0	177	68	166	1	1	0	6	12	2	324	326	254	12	12	7	0	2	0	4	0	0	12
OTU168	0	1	0	0	0	0	0	0	0	0	0	0	0	0	0	27	30	39	6	6	14	99	56	64	1	0	0	0	0	1	2	0	0	11	7	5	0	0	0	251	138	256	0	0	0	1	0	0	9
OTU169	0	8	4	14	0	0	0	0	0	0	0	0	0	3	5	19	78	82	7	1	7	18	17	5	0	19	28	7	4	13	496	67	83	16	10	57	5	7	15	28	49	63	57	11	9	15	10	40	12
OTU170	0	8	10	13	0	80	7	3	0	0	0	0	0	12	9	54	60	371	80	6	26	106	86	119	90	7	41	0	0	0	56	21	136	11	15	42	45	53	35	971	344	893	179	51	46	153	72	6	13
OTU171	0	2	4	2	0	0	0	0	0	0	0	0	23	186	341	18	68	39	42	147	183	19	62	26	115	35	15	21	10	46	52	65	12	137	77	115	119	118	168	72	37	59	172	52	37	64	7	18	96
OTU172	0	19	19	60	0	0	0	0	0	0	1	0	3	15	13	24	5	54	17	22	14	144	193	133	16	5	16	4	4	5	22	9	170	11	4	12	11	10	1	164	115	139	10	13	17	23	0	10	5
OTU173	0	8	9	68	0	0	0	0	0	0	0	0	0	0	0	20	44	49	10	23	23	98	279	79	7	12	0	0	1	1	50	11	11	18	10	4	0	0	0	154	330	403	177	34	33	82	39	16	7
OTU174	0	42	23	103	1	0	0	0	0	0	0	0	0	13	0	67	38	84	30	42	36	80	48	55	26	9	44	9	7	4	248	34	70	54	34	51	22	17	0	86	59	144	97	44	33	75	0	0	28
OTU175	0	0	0	0	0	0	0	0	0	0	0	0	59	252	164	1	0	2	0	0	0	0	0	0	0	0	0	23	11	15	1	0	0	232	204	233	219	289	228	0	0	0	0	0	0	0	0	0	339
OTU176	15	20	10	6	2	0	0	0	7	28	0	0	20	75	48	79	68	121	16	72	42	20	28	19	33	22	6	65	30	106	127	65	105	102	47	80	84	147	123	50	66	52	113	65	81	56	26	30	135
OTU177	0	0	0	0	0	0	0	0	0	0	0	0	3	131	132	27	1	4	384	75	143	2	0	4	14	2	0	282	109	319	10	4	1	200	99	138	99	168	74	7	29	7	0	0	0	0	0	0	266
OTU178	0	0	0	0	0	2	0	0	0	0	0	0	0	8	1	66	141	140	0	1	1	0	1	0	0	0	0	3	0	5	44	0	3	2	0	2	0	8	45	0	0	0	0	1	0	6	0	1	2
OTU179	0	0	0	0	0	0	0	0	0	1	0	0	23	4	0	0	4	3	20	7	33	12	0	7	1	0	0	11	5	4	14	0	9	61	10	20	75	46	46	15	18	11	0	14	0	0	0	0	27
OTU180	0	0	0	0	0	0	0	0	0	0	0	0	16	101	100	13	4	44	227	85	110	6	0	3	0	0	0	91	50	141	0	0	0	93	29	65	273	154	144	14	0	7	0	0	0	5	0	0	146
OTU181	0	1	9	4	0	0	0	0	0	0	0	0	13	23	75	128	128	77	0	10	3	24	18	11	104	159	144	4	1	13	271	107	139	50	17	45	26	37	13	55	17	51	293	29	78	103	65	42	27
OTU182	0	2	7	6	0	0	0	0	0	0	0	0	0	0	11	5	41	78	4	0	6	19	45	7	24	30	14	0	0	0	36	17	25	10	0	15	0	1	0	39	53	91	615	148	108	360	54	71	7
OTU183	2	4	4	20	0	26	0	0	11	2	1	0	0	64	51	67	92	177	55	102	86	12	5	4	0	3	18	14	13	17	107	0	10	68	37	73	80	42	67	31	0	25	24	8	0	27	18	7	113
OTU184	0	40	29	144	0	0	0	0	0	0	3	4	0	0	4	18	57	78	4	3	10	34	143	18	15	44	18	10	3	2	61	5	43	7	2	7	1	0	0	108	152	126	693	154	218	422	83	66	2
OTU185	0	0	0	3	0	0	0	0	0	0	0	0	0	0	0	0	0	0	0	0	6	189	12	155	113	6	20	0	0	0	136	32	54	0	0	0	0	0	0	27	103	17	170	0	0	9	27	0	1
OTU186	1	34	13	56	0	0	0	0	0	0	2	0	0	5	9	23	34	53	30	37	35	32	31	29	18	11	50	2	2	6	399	32	62	34	7	21	2	20	0	99	29	64	25	25	21	18	0	1	28
OTU187	0	0	0	2	0	0	0	0	0	0	0	0	5	1	0	7	16	7	9	39	20	156	164	75	0	0	0	0	0	1	93	0	12	2	0	0	0	2	0	79	150	189	9	0	0	2	0	0	0
OTU188	0	0	3	4	0	1	0	0	0	0	0	0	13	4	31	56	69	66	3	3	4	4	5	4	35	13	4	2	2	3	238	33	90	55	31	67	3	5	1	17	3	21	44	0	1	16	15	0	38
OTU189	0	0	2	2	0	0	1	0	1	0	2295	4960	0	0	0	0	0	0	0	0	1	0	0	0	0	0	0	0	0	0	1	0	2	0	0	0	0	1	0	0	0	0	0	0	0	1	0	0	0
OTU190	0	8	8	17	0	0	0	0	0	0	0	0	1	11	0	63	57	43	1	4	1	69	91	59	9	55	39	0	0	0	25	67	8	43	7	45	3	0	0	99	223	136	80	13	7	65	0	26	14
OTU191	0	9	3	19	0	0	0	0	0	0	0	0	51	53	78	44	71	53	4	6	7	1	0	1	13	116	36	3	8	18	0	5	0	109	64	134	18	47	51	13	0	26	78	34	4	25	5	26	74
OTU192	0	6	0	4	0	0	0	0	0	0	0	0	0	0	12	36	26	152	6	8	3	86	103	92	12	0	18	0	0	1	5	0	0	0	0	0	0	0	0	350	245	351	197	14	48	149	0	18	0
OTU193	690	1	0	1	1	0	550	198	64	4513	107	869	1	0	0	6	0	0	1	2	0	0	0	0	0	0	0	0	0	0	0	0	0	0	0	7	0	0	0	0	0	0	0	0	0	0	0	0	0
OTU194	0	0	0	0	0	0	0	0	0	0	0	0	5	7	13	39	47	26	4	95	82	124	27	115	17	12	88	2	1	0	0	0	13	46	27	35	0	0	0	385	422	259	47	54	39	53	0	0	15
OTU195	0	0	0	0	0	0	0	0	0	0	0	0	46	148	115	6	0	26	125	78	102	3	0	0	0	0	0	473	170	436	1	0	1	112	43	78	303	272	90	5	1	2	0	1	1	9	4	0	203
OTU196	0	18	7	20	0	0	0	0	0	0	0	3	0	27	27	41	62	62	3	2	1	5	19	10	0	12	7	3	4	13	428	16	103	45	18	48	11	9	0	39	20	53	10	0	0	8	0	10	57
OTU197	0	0	2	4	0	0	0	0	0	0	5	3	0	0	0	1	2	23	97	29	88	23	22	15	0	2	0	6	2	7	11	0	10	43	15	42	39	67	137	29	7	27	2	0	1	3	0	0	43
OTU198	0	0	4	1	0	0	0	0	0	0	0	0	80	102	76	29	25	42	66	142	128	72	44	75	2	0	0	22	11	37	48	1	213	26	23	25	87	48	123	179	85	187	21	0	1	1	0	0	18
OTU199	0	0	0	1	0	0	0	0	0	0	0	0	63	132	118	86	42	41	0	0	1	13	0	0	83	1	8	21	7	21	0	4	0	139	81	172	42	73	155	0	0	0	0	0	0	6	0	0	131
OTU200	0	349	213	568	0	0	59	33	0	0	148	32	0	0	0	0	0	0	19	5	4	0	0	0	0	0	0	0	0	0	37	0	18	0	0	0	0	0	0	0	0	0	0	0	0	0	0	0	1
OTU201	0	16	10	3	0	0	0	1	0	0	0	0	11	14	39	18	37	19	13	46	70	11	3	13	51	0	2	13	7	30	100	33	58	19	20	9	47	36	14	57	73	53	180	62	46	66	14	34	19
OTU202	0	4	2	1	0	0	0	0	0	0	0	0	19	64	60	30	47	98	1	3	3	24	10	19	28	25	6	7	5	1	18	0	17	67	32	74	25	60	33	40	69	37	117	17	63	79	39	89	60
OTU203	0	0	0	0	0	0	0	0	0	0	0	0	110	228	261	26	5	22	71	61	64	0	0	3	0	0	0	135	39	162	2	0	2	183	106	108	364	318	212	5	7	7	0	1	0	0	2	0	252
OTU204	0	9	8	5	0	0	0	0	0	0	1	0	6	14	8	27	5	14	161	106	75	22	10	25	0	3	0	79	29	93	124	0	36	66	48	62	65	55	50	40	51	35	5	0	7	9	14	0	126
OTU205	0	11	9	24	0	0	0	0	0	0	0	0	1	0	6	14	14	47	3	1	0	17	88	20	23	90	53	0	0	0	125	5	101	5	2	4	0	0	0	55	34	92	402	37	128	227	35	49	14
OTU206	0	2	3	6	0	13	1	3	0	0	0	0	6	52	72	147	98	101	19	32	15	21	9	22	28	16	20	5	1	16	58	0	42	45	57	40	7	2	3	64	71	62	15	13	0	4	0	0	32
OTU207	61	0	0	0	10	0	1323	89	1188	457	193	3146	0	0	0	0	0	0	0	0	0	3	0	0	0	0	0	0	0	0	0	0	0	0	1	0	0	0	0	0	0	0	0	0	0	0	0	0	0
OTU208	0	1	0	1	0	0	0	0	0	0	0	1	25	66	68	56	143	36	32	117	84	0	0	2	60	3	10	17	13	13	28	4	6	89	55	55	72	44	5	5	0	2	19	25	1	9	2	1	68
OTU209	0	0	0	0	0	9	0	0	0	0	0	0	24	29	4	1	1	0	10	16	7	85	35	50	0	0	0	0	1	0	0	0	1	68	34	40	7	1	0	289	149	212	0	0	0	0	0	0	31
OTU210	0	54	30	50	0	2	0	0	0	0	0	0	89	93	83	166	247	117	0	0	0	7	4	26	77	92	17	2	2	1	23	147	23	48	10	63	28	22	13	23	7	16	211	18	36	115	36	27	61
OTU211	0	1	4	5	0	0	0	0	0	0	0	0	0	22	8	25	68	51	1	0	0	1	0	10	155	83	73	0	0	0	5	7	19	14	1	9	0	11	0	3	2	1	193	25	18	69	21	56	3
OTU212	0	9	13	33	0	508	0	0	0	0	0	0	5	7	0	60	1	42	37	5	20	29	14	17	0	0	0	0	0	0	0	0	6	44	35	34	18	26	28	172	391	140	3	0	0	44	17	18	20
OTU213	0	2	2	2	0	0	0	0	0	0	0	0	0	14	9	45	51	48	4	0	2	40	80	64	5	3	17	0	1	0	98	18	37	40	34	53	0	0	1	175	178	175	20	0	23	6	0	5	28
OTU214	1	10	15	21	1	0	0	1	0	0	0	0	0	1	0	10	17	17	3	4	5	67	89	40	11	7	12	0	0	1	72	35	11	1	0	0	3	3	0	59	31	77	77	15	19	39	5	27	0
OTU215	0	1	0	0	0	0	0	0	0	0	0	0	0	0	0	0	0	4	7	1	2	5	5	9	0	12	13	0	0	0	0	0	0	5	0	0	0	2	0	30	20	58	295	24	97	467	35	84	0
OTU216	0	0	0	0	0	0	0	0	0	0	0	0	28	63	2	0	0	0	3	25	1	1	0	0	0	0	0	1	0	0	0	0	0	425	126	261	15	16	40	0	0	0	0	0	0	0	0	0	359
OTU217	0	26	16	103	0	0	0	0	0	0	4	0	0	3	8	6	16	15	13	5	3	31	79	4	3	11	0	0	0	1	30	0	116	34	14	35	2	3	12	58	55	75	4	0	0	18	0	0	41
OTU218	0	0	0	0	0	0	0	0	0	0	0	0	19	204	123	3	1	1	133	146	112	1	0	2	1	0	0	156	34	137	1	0	0	38	33	28	386	460	298	0	1	2	0	0	1	0	0	0	90
OTU219	0	2	3	16	0	0	0	0	0	0	0	0	0	0	0	51	47	69	0	0	2	40	51	13	85	45	90	0	0	0	0	47	2	6	1	8	0	3	15	55	94	88	248	44	75	117	51	3	8
OTU220	0	0	0	0	0	0	0	0	0	0	0	0	47	73	87	25	10	12	38	52	50	0	4	0	0	0	0	99	24	80	0	0	0	80	34	97	229	210	160	0	1	4	0	0	0	2	0	0	96
OTU221	0	1	0	0	6	5326	147	150	8	0	0	0	0	0	0	2	4	28	4	13	22	0	0	0	0	0	15	0	0	1	0	0	0	4	0	3	4	0	0	0	0	0	0	0	0	0	0	0	7
OTU222	0	127	66	311	0	0	1	0	0	0	27	7	0	6	0	4	6	5	9	8	7	13	20	5	2	17	8	0	0	1	142	1	35	24	3	0	0	0	0	34	43	19	25	0	0	22	12	0	9
OTU223	0	16	25	71	0	1	0	0	0	0	0	0	0	0	0	20	10	12	6	56	66	53	42	56	10	26	18	0	0	0	39	24	17	0	3	0	8	1	0	51	61	73	92	11	11	34	19	13	1
OTU224	0	0	0	0	0	0	0	0	0	0	0	0	0	15	21	12	0	2	0	0	0	0	0	0	0	0	0	67	24	45	1	0	0	46	4	23	162	105	203	0	0	0	0	0	0	0	0	0	27
OTU225	0	41	40	154	0	0	0	4	0	0	11	194	0	0	0	3	0	0	18	49	79	17	0	11	0	26	0	0	0	0	247	9	283	3	6	0	0	0	0	9	0	15	0	0	0	41	0	4	0
OTU226	285	4	0	0	0	1293	304	676	448	1536	8	117	1	9	20	33	2	53	7	16	9	19	7	21	13	0	0	7	3	9	27	0	11	2	2	1	12	13	6	21	0	20	2	0	0	7	0	0	2
OTU227	0	0	1	2	0	0	0	0	0	0	0	0	0	50	38	39	33	80	12	41	78	60	11	25	4	5	0	5	3	18	0	0	0	102	55	81	1	12	44	98	137	106	0	2	0	4	0	0	79
OTU228	0	16	14	19	0	0	0	0	0	1	0	0	0	17	37	95	179	104	1	0	0	36	23	31	57	24	63	2	1	2	38	28	16	121	38	120	4	15	18	40	17	65	109	0	6	31	14	7	79
OTU229	1	274	580	425	0	0	0	11	0	1	157	352	0	3	1	11	4	28	0	13	7	28	70	29	55	5	0	0	0	3	16	7	383	0	0	0	2	1	0	77	15	58	43	0	21	6	0	0	1
OTU230	22	5	2	7	13	4	10	2	44	11	0	0	19	12	38	67	66	60	2	6	3	18	18	16	64	22	45	3	0	1	262	122	143	31	27	22	3	25	12	103	42	110	133	8	17	41	49	0	15
OTU231	0	1	0	1	0	0	0	0	0	0	0	0	0	0	0	0	0	0	25	70	88	38	0	22	38	5	0	0	0	0	166	10	387	0	0	0	0	0	0	17	22	3	4	0	0	17	20	0	0
OTU232	0	0	0	2	0	0	0	0	0	0	0	0	0	0	0	0	0	0	31	110	102	13	51	22	1	0	14	0	0	0	307	0	590	0	0	0	0	0	2	29	47	49	55	0	15	33	30	0	0
OTU233	0	287	213	650	0	5	5	3	0	0	47	7	0	0	0	8	25	19	62	7	29	66	63	45	6	0	13	6	7	4	108	15	29	6	5	10	2	1	1	35	52	44	4	4	21	2	4	36	18
OTU234	0	0	0	2	0	0	0	0	0	0	0	0	0	0	0	0	0	0	0	114	49	42	152	143	60	147	6	0	0	0	8	22	27	0	0	0	0	4	0	196	107	88	210	33	147	222	64	31	0
OTU235	0	0	0	0	0	0	0	0	0	0	0	0	0	0	0	0	0	0	0	1	5	0	0	0	0	0	0	0	0	0	0	0	0	0	0	0	0	0	0	0	0	0	1	0	0	0	0	0	0
OTU236	0	0	0	0	0	0	0	0	0	0	0	0	53	164	161	22	5	28	89	61	62	8	1	14	22	0	3	125	27	69	17	8	10	105	86	116	133	58	92	24	9	21	12	11	13	9	0	1	178
OTU237	0	27	15	95	0	0	0	0	0	0	0	0	10	16	73	59	29	90	1	2	1	36	7	16	44	58	4	1	0	1	40	4	7	15	8	10	12	0	37	32	44	34	124	15	24	63	0	24	29
OTU238	0	58	23	133	0	1	0	0	0	0	2	2	0	57	24	20	9	30	49	51	64	108	106	75	19	1	4	36	13	31	239	9	145	10	8	4	71	84	35	90	46	85	12	0	2	8	0	0	16
OTU239	0	6	0	19	0	0	0	0	0	0	6	1	0	0	5	0	1	7	26	27	57	10	12	6	4	0	0	1	0	1	6	0	7	11	4	3	0	0	10	6	8	6	0	0	0	3	0	0	16
OTU240	0	24	18	38	0	0	0	0	0	0	0	0	0	0	0	0	5	0	15	28	20	39	39	17	14	37	23	0	0	1	462	90	182	0	0	0	2	2	8	73	42	39	153	7	41	44	77	26	0
OTU241	0	0	0	0	0	0	0	0	0	0	0	0	0	20	55	80	128	50	0	0	0	3	0	11	1	0	0	2	1	0	8	0	2	210	99	124	16	21	6	2	37	29	0	0	0	1	0	0	70
OTU242	0	1	2	0	0	0	0	0	0	0	0	0	1	15	12	12	3	8	45	172	140	64	65	75	13	4	1	9	3	10	89	20	92	3	5	12	54	92	95	107	106	147	17	19	9	6	0	0	4
OTU243	0	2	2	6	0	0	0	0	0	0	1	0	0	0	6	39	67	72	0	3	0	8	8	5	12	21	12	0	0	3	303	103	59	17	3	6	4	1	1	19	35	14	74	69	40	28	0	1	3
OTU244	0	32	5	72	0	0	0	0	0	0	1	1	0	10	2	17	69	99	3	6	6	17	7	5	0	1	0	10	10	13	5	1	0	91	34	43	15	42	6	8	35	7	8	0	8	10	0	0	34
OTU245	0	3	4	10	0	0	0	0	0	0	0	0	0	3	10	52	26	46	2	7	24	35	21	31	102	35	33	1	2	2	211	66	79	46	30	39	12	0	26	73	21	50	180	0	27	95	24	7	17
OTU246	0	0	0	2	0	0	0	0	0	0	0	0	9	19	13	54	36	66	277	56	81	59	7	11	3	0	9	13	8	21	4	0	0	77	51	76	13	19	0	170	122	123	2	0	0	2	0	0	182
OTU247	0	0	0	0	0	0	0	0	0	0	0	1	0	49	32	35	21	58	30	42	30	0	0	0	0	0	0	179	60	177	0	0	1	115	58	98	446	367	254	0	0	0	0	0	0	0	0	0	207
OTU248	0	0	0	0	0	0	0	1	0	0	0	0	83	122	134	8	10	8	99	26	32	0	0	0	0	0	2	393	159	361	1	0	0	228	71	95	142	136	75	0	1	1	0	0	0	0	0	0	312
OTU249	0	14	9	43	0	0	0	0	0	0	0	0	3	27	40	20	42	35	25	40	45	22	38	33	12	10	16	8	1	8	17	48	9	49	38	29	19	44	66	102	147	93	163	1	25	25	35	0	40
OTU250	0	0	0	4	0	0	0	0	0	0	0	0	3	55	42	19	21	28	126	57	74	8	0	10	1	0	0	45	9	51	14	0	0	41	36	59	86	104	48	32	0	18	0	0	4	3	0	0	106
OTU251	0	0	0	0	0	0	0	0	0	0	0	0	31	183	102	8	0	4	125	40	55	0	0	0	0	0	0	142	37	135	0	0	0	91	80	52	101	67	18	0	0	0	0	0	0	0	0	0	191
OTU252	225	3	7	3	106	724	188	136	430	63	3	4	0	17	165	41	10	126	7	107	46	4	0	1	31	3	39	0	0	3	21	0	10	18	19	27	8	37	12	20	38	31	69	0	5	89	30	22	37
OTU253	0	17	10	46	0	2	0	0	0	0	0	0	0	0	10	21	36	59	0	0	0	12	30	11	38	137	50	0	0	0	40	143	18	2	0	0	0	0	0	22	54	47	432	66	108	114	80	91	0
OTU254	0	2	0	1	0	0	0	0	0	0	1	0	0	0	0	0	0	1	22	3	10	0	0	2	0	0	0	0	0	4	5	0	4	2	0	4	7	16	0	18	0	13	31	23	2	38	1	0	0
OTU255	0	2	0	5	0	0	0	0	0	0	0	0	0	58	21	89	77	244	0	0	0	65	10	10	20	5	47	0	4	5	9	0	12	53	9	56	15	8	2	19	28	50	0	0	0	0	21	0	55
OTU256	0	0	0	2	0	5	0	0	0	1	0	0	14	32	25	9	2	10	25	51	47	21	0	8	10	1	0	9	4	14	55	0	10	183	50	95	10	7	0	50	8	99	15	54	4	10	0	0	131
OTU257	0	33	15	67	0	0	0	0	0	0	0	1	2	49	43	92	211	146	0	0	0	2	0	0	3	4	0	8	19	8	1	31	1	97	39	83	32	49	128	7	2	7	27	0	1	13	1	3	79
OTU258	0	1	0	3	0	0	0	0	0	0	0	0	0	2	0	3	6	0	0	0	0	16	50	16	0	58	2	0	0	0	46	40	4	18	3	30	0	0	0	71	120	102	39	0	3	74	41	88	1
OTU259	0	0	0	2	0	0	0	0	0	0	2	0	13	108	123	17	6	4	225	53	92	1	0	0	43	32	0	160	57	136	0	20	2	71	48	30	190	122	54	5	4	4	1	46	0	28	3	5	87
OTU260	0	0	0	0	0	0	0	0	0	0	0	0	213	186	217	26	0	10	57	211	169	26	0	8	0	0	0	4	5	21	0	0	0	151	56	74	227	185	155	18	12	14	23	0	0	10	0	0	82
OTU261	0	2	8	10	0	0	0	1	0	0	10	0	0	11	8	37	46	161	103	36	54	32	25	15	4	2	0	22	21	30	2	0	2	35	14	55	44	75	73	67	4	28	1	34	8	20	9	32	43
OTU262	0	1	6	7	0	0	0	0	0	0	0	0	0	11	9	16	16	34	0	1	0	2	21	11	62	17	42	2	0	0	0	67	1	21	22	7	1	0	0	30	16	13	195	19	4	54	33	46	2
OTU263	0	0	0	1	0	0	0	0	0	0	1	0	32	15	40	25	14	39	52	25	25	8	5	14	2	0	0	38	12	37	73	25	34	53	24	32	49	123	33	55	56	31	3	19	10	10	0	23	58
OTU264	0	0	0	0	0	0	0	0	0	0	0	0	43	84	62	28	33	6	133	48	64	2	0	0	0	0	31	330	117	225	0	0	0	71	54	57	204	125	78	0	0	1	0	1	0	0	0	0	107
OTU265	0	743	1071	1141	0	0	35	43	0	0	115	12	0	0	0	0	0	0	50	17	56	1	2	1	7	5	0	0	0	0	18	77	10	0	0	0	0	0	0	3	0	0	1	0	0	0	0	0	0
OTU266	0	3	0	8	0	0	0	0	0	0	0	0	1	33	64	27	35	9	25	39	6	2	11	9	11	5	14	14	4	25	58	36	16	19	47	24	51	34	0	96	37	18	113	86	16	52	3	49	46
OTU267	0	0	0	0	0	0	0	0	0	0	0	0	0	79	64	5	0	3	325	89	140	0	0	1	4	0	0	259	66	264	0	0	0	150	64	89	112	79	48	0	0	4	0	0	0	0	0	0	114
OTU268	0	0	0	4	0	0	0	0	0	0	0	0	0	0	3	4	10	3	1	0	0	8	0	0	0	0	2	0	0	0	11	0	0	2	3	1	0	1	0	19	29	21	1	0	0	3	0	0	0
OTU269	0	0	0	0	0	0	0	0	0	0	0	0	0	3	10	58	53	94	0	5	2	37	51	8	3	0	3	16	9	33	0	0	0	53	34	38	50	87	78	17	8	37	6	0	5	0	0	0	45
OTU270	0	0	0	0	0	0	0	0	0	0	0	0	0	28	3	10	3	5	146	78	75	0	0	2	0	0	0	134	41	115	3	0	0	58	26	35	130	200	142	5	28	7	0	0	0	0	0	0	65
OTU271	0	0	0	0	0	0	0	0	0	0	2	0	0	12	0	91	107	195	100	15	65	27	19	16	0	2	0	26	6	35	25	2	6	71	71	60	59	46	71	63	24	57	45	0	16	100	3	33	88
OTU272	0	0	0	0	0	0	0	0	0	0	0	0	16	203	364	26	1	1	137	99	87	65	7	12	17	10	11	16	1	17	0	0	0	34	55	28	120	107	13	27	0	38	99	15	15	64	47	1	6
OTU273	0	3	1	2	0	0	0	0	0	0	0	0	0	24	61	56	99	57	0	0	0	18	4	14	85	6	50	0	0	4	148	12	38	57	35	62	4	0	1	13	0	42	104	0	19	56	14	0	28
OTU274	0	1	5	1	0	0	0	0	0	0	1	0	0	11	3	16	31	62	9	5	11	48	22	33	19	36	0	2	11	0	679	21	503	25	6	0	3	0	0	63	75	70	118	0	10	7	0	11	14
OTU275	0	5	1	2	0	2	0	0	0	0	2	0	26	46	6	7	9	21	39	24	44	1	1	2	0	0	0	7	5	3	14	0	0	28	16	32	11	6	4	2	1	4	0	0	0	1	0	0	51
OTU276	0	0	0	0	0	0	0	0	0	0	0	0	30	140	139	4	0	1	74	11	15	0	0	1	5	0	0	196	71	200	2	0	0	62	38	40	315	234	179	0	0	1	0	0	0	0	0	0	184
OTU277	150	0	0	2	10	0	902	151	1409	121	98	2262	0	0	0	7	0	0	0	0	0	0	0	0	2	0	0	0	0	0	0	0	0	0	0	0	0	0	0	0	0	0	0	0	0	3	0	17	0
OTU278	0	0	1	0	0	0	0	0	0	0	0	0	57	65	55	22	5	22	190	56	69	19	10	32	9	0	0	98	35	116	11	3	1	98	64	50	86	76	8	38	21	17	5	0	0	13	2	0	137
OTU279	0	1	0	3	0	0	0	0	0	0	0	0	16	113	65	4	5	11	109	54	78	16	0	29	43	0	2	110	38	108	2	0	2	46	41	23	92	85	5	34	0	13	2	0	0	24	18	12	50
OTU280	0	0	0	1	0	0	0	0	0	0	0	0	0	0	0	0	0	0	0	0	0	5	0	0	0	0	0	0	0	0	5	0	9	0	0	0	0	0	0	0	0	0	0	0	1	6	0	0	0
OTU281	0	2	0	0	0	0	0	0	0	0	0	0	3	25	39	41	40	53	29	37	29	2	0	6	26	5	2	21	3	28	4	10	3	69	80	141	37	33	14	4	0	14	106	0	30	55	0	0	99
OTU282	0	1	0	3	0	0	0	0	0	0	1	1	0	17	9	0	0	2	2	0	3	18	25	18	15	0	0	0	0	5	51	0	25	132	14	74	2	0	0	24	27	23	6	0	0	20	7	33	25
OTU283	0	2	4	8	0	0	0	0	0	0	5	0	0	0	0	13	38	43	6	0	20	13	0	3	4	0	16	0	3	2	260	17	35	10	0	5	0	7	0	14	38	19	46	0	15	19	29	0	3
OTU284	0	0	0	2	0	0	0	0	0	0	0	0	1	5	15	21	33	13	0	0	0	1	8	5	36	28	28	0	0	0	49	17	28	15	3	15	0	4	12	49	61	22	318	32	70	95	63	21	18
OTU285	0	0	1	0	0	0	0	0	0	0	0	0	0	46	35	87	267	334	50	6	61	12	8	7	2	0	5	38	21	50	3	0	1	126	62	69	25	54	39	39	1	27	19	0	2	102	21	20	156
OTU286	0	0	0	0	0	0	0	0	0	0	0	0	4	107	123	4	16	9	52	36	50	0	0	3	25	6	35	104	58	126	2	27	3	54	43	27	148	210	130	1	0	0	11	78	15	13	0	23	101
OTU287	545	2	4	20	0	24	1015	1730	44	573	466	369	0	5	1	0	0	11	0	0	2	2	0	0	6	0	0	0	0	0	1	0	0	0	0	0	0	0	0	0	0	0	0	0	8	0	0	0	1
OTU288	1	5	2	8	0	354	3	20	0	0	0	0	0	0	4	34	22	111	36	3	20	35	16	9	0	13	1	0	2	1	5	5	14	19	5	12	8	14	8	118	61	95	39	0	9	104	15	8	10
OTU289	0	1	1	2	0	0	0	0	0	0	0	0	7	30	5	63	32	117	2	3	12	84	101	45	21	16	17	6	3	4	45	2	14	29	28	44	20	20	1	70	135	117	82	27	13	19	1	0	54
OTU290	0	0	3	8	0	0	0	0	0	0	0	0	0	1	4	84	150	121	1	0	2	7	1	5	10	0	9	1	1	0	268	18	34	0	0	3	0	0	0	68	22	32	132	0	0	23	0	0	0
OTU291	0	3	12	19	0	0	0	0	0	0	0	0	11	58	88	73	59	86	0	8	6	12	4	21	49	83	48	1	2	6	43	39	23	68	43	103	40	40	51	59	61	83	93	3	15	49	0	25	82
OTU292	0	1	0	0	0	0	0	0	0	0	0	0	0	0	0	0	30	18	1	1	1	0	0	0	0	0	0	0	0	0	6	0	5	12	0	8	0	0	0	0	0	0	14	0	0	8	0	0	0
OTU293	0	32	15	93	0	0	0	0	1	0	0	0	0	2	0	58	28	203	7	0	5	84	89	45	30	7	2	0	0	0	54	2	33	16	5	1	1	0	0	98	116	116	105	1	15	71	20	0	2
OTU294	0	7	4	20	0	0	0	0	0	0	3	0	0	0	0	3	1	5	14	32	38	65	59	40	0	0	0	0	0	1	43	0	21	0	0	0	0	0	1	79	28	44	4	0	0	14	0	0	0
OTU295	0	3	1	3	0	0	0	0	0	0	0	1	6	33	58	17	39	10	35	30	38	65	30	32	40	2	12	56	17	40	51	0	7	80	50	59	45	13	8	116	92	94	1	33	8	36	13	0	130
OTU296	0	0	0	0	0	0	0	0	0	0	0	0	0	44	73	2	0	7	187	68	116	6	0	0	6	0	0	89	24	109	5	0	0	48	25	19	100	86	25	4	0	7	26	0	0	10	0	0	73
OTU297	0	270	227	190	0	0	3	14	0	0	31	645	0	0	0	0	0	0	1	10	19	9	0	22	44	0	0	0	0	0	65	19	86	0	0	0	0	0	0	8	22	4	29	0	12	1	12	0	0
OTU298	0	38	20	100	0	0	0	0	0	0	1	0	0	9	10	9	17	20	80	15	39	12	19	8	6	0	5	31	14	33	66	9	9	40	28	39	50	99	1	15	10	23	10	0	27	5	0	0	33
OTU299	0	0	0	0	0	0	0	0	0	0	0	0	3	20	2	2	2	12	4	3	2	0	0	0	0	0	0	13	7	24	2	0	0	39	27	45	99	182	101	3	0	0	0	0	0	0	0	0	38
OTU300	0	0	0	0	0	0	0	0	0	0	0	0	12	44	29	12	13	7	157	137	118	0	0	0	0	0	0	99	43	98	0	9	0	78	57	89	153	174	116	1	0	0	18	0	1	0	0	0	121
OTU301	0	1	4	0	0	0	0	0	0	0	0	0	1	2	11	59	86	37	0	2	2	33	62	23	43	39	40	0	0	0	25	64	4	10	7	6	5	0	6	75	77	62	362	75	57	118	68	85	6
OTU302	0	5	5	23	0	0	0	0	0	0	0	0	19	24	9	46	71	79	8	25	36	21	4	33	47	30	70	2	10	24	26	59	10	40	9	19	94	104	61	47	51	42	65	13	24	60	5	17	13
OTU303	0	22	12	29	0	0	0	0	0	0	0	0	0	23	79	38	16	56	1	8	8	43	56	43	46	84	37	1	0	0	0	72	6	28	3	33	9	0	44	109	72	92	172	38	35	117	38	0	19
OTU304	0	0	0	0	0	0	0	0	0	0	1	0	3	164	227	29	27	20	79	29	24	4	0	5	6	1	4	129	50	122	0	0	0	162	47	109	266	213	98	13	0	5	0	0	0	2	0	0	129
OTU305	2	1	1	2	0	339	0	0	0	1	0	0	0	7	0	19	17	172	116	153	78	16	28	7	14	0	16	0	0	0	0	0	21	29	14	36	28	39	31	410	141	494	161	75	90	106	13	31	25
OTU306	0	0	0	0	0	0	0	0	0	0	0	0	1	35	37	22	8	19	10	26	30	12	2	15	2	0	0	20	6	30	14	0	2	89	104	111	56	74	70	25	7	22	2	0	0	1	1	0	137
OTU307	0	4	2	9	0	0	0	0	0	0	1	0	0	12	9	2	10	71	49	50	75	20	16	6	0	0	0	12	8	12	7	0	0	39	6	13	46	49	0	23	36	28	0	0	0	4	0	0	16
OTU308	0	0	0	1	0	0	1	0	0	0	0	0	0	1	6	48	97	69	0	0	0	17	0	7	1	0	0	0	0	0	0	0	3	25	46	46	0	0	0	19	0	10	0	0	0	0	0	0	27
OTU309	0	0	0	3	0	0	0	0	0	0	0	0	0	10	27	19	18	12	17	40	62	42	16	33	4	2	4	23	8	18	72	22	7	16	15	11	47	70	52	81	38	90	95	0	8	26	20	0	8
OTU310	0	0	0	0	0	0	0	0	0	0	0	0	74	161	130	13	0	12	371	62	67	0	0	0	1	0	0	123	49	140	0	0	0	107	64	70	79	141	14	0	0	0	0	0	4	0	0	0	223
OTU311	0	0	0	5	0	0	0	0	0	0	0	0	0	0	0	3	13	12	0	0	0	11	3	8	2	0	7	0	0	1	139	113	50	7	3	1	0	0	0	20	38	36	90	44	0	33	8	0	1
OTU312	0	13	5	10	2	0	0	0	4	0	0	0	0	24	55	33	31	37	2	3	8	9	0	8	72	4	17	0	1	3	160	148	61	20	38	28	5	0	0	90	40	79	127	36	20	55	17	21	24
OTU313	0	0	0	0	0	0	0	0	0	0	0	0	62	90	86	11	0	0	205	35	28	1	0	5	4	0	0	103	29	122	6	0	0	71	19	17	113	68	44	15	45	8	0	0	0	9	0	0	101
OTU314	0	2	1	0	0	0	1	1	20	2	0	0	10	49	99	19	15	62	31	223	166	15	11	16	10	0	26	14	10	55	10	1	25	67	15	31	100	144	167	55	16	47	18	0	0	8	4	0	45
OTU315	0	2	0	0	0	0	0	0	0	0	0	0	0	0	0	233	167	334	3	3	0	59	0	22	0	0	0	37	23	49	2	0	4	17	7	1	74	63	131	94	113	80	0	0	4	4	16	0	3
OTU316	124	0	0	1	62	3597	175	143	83	29	2	11	0	3	3	5	1	16	0	2	0	7	0	0	1	6	7	0	0	0	0	0	0	1	4	4	0	0	0	7	11	0	0	0	0	7	0	0	0
OTU317	0	0	0	0	12	3766	110	77	1	0	0	0	0	3	14	0	0	31	0	8	0	0	0	0	0	0	0	0	0	0	0	0	0	0	0	0	1	0	30	5	24	10	0	0	0	3	0	10	0
OTU318	0	13	8	3	0	0	0	0	0	0	2	0	0	0	0	24	54	29	0	0	0	51	54	25	0	5	0	0	0	0	33	20	0	0	5	0	0	0	0	76	60	113	105	1	2	33	13	36	2
OTU319	0	0	0	0	0	0	0	0	0	0	0	0	48	58	42	1	4	0	131	90	116	0	0	0	2	0	0	200	67	180	5	0	0	69	18	26	155	171	39	0	0	0	1	0	0	3	0	0	90
OTU320	542	0	0	6	14	0	38	17	1390	2242	32	67	0	0	1	5	10	3	0	1	0	1	0	0	2	0	0	0	0	0	0	0	0	0	0	4	0	0	0	2	0	0	0	0	0	3	0	0	0
OTU321	0	0	0	0	0	0	0	0	0	0	0	1	52	19	37	106	30	66	24	29	28	21	1	14	16	20	1	75	12	71	22	5	25	60	22	36	101	49	146	17	0	19	26	34	7	33	24	32	60
OTU322	0	10	3	0	0	0	0	0	0	0	0	0	0	33	60	61	62	83	0	4	1	0	0	3	81	72	48	16	2	1	146	65	53	34	2	21	12	34	12	22	9	3	110	69	43	54	24	0	20
OTU323	0	0	0	0	0	0	0	0	0	0	0	0	0	8	23	53	101	94	14	9	10	31	33	27	11	1	5	9	0	2	8	1	0	20	12	8	1	5	33	174	81	152	17	0	12	2	13	0	33
OTU324	107	3	7	3	106	67	71	126	855	73	2	24	0	18	73	65	41	141	0	9	0	35	13	17	28	24	0	10	0	8	5	5	2	52	24	32	6	25	1	82	22	84	22	0	18	19	7	13	32
OTU325	0	0	0	0	0	0	0	0	0	0	0	0	17	67	46	37	9	45	26	14	24	4	0	9	3	0	0	54	26	59	24	0	0	139	32	80	93	148	197	3	0	5	0	0	0	0	23	0	223
OTU326	126	0	0	0	1	0	213	33	1258	240	1805	786	0	0	0	0	1	3	0	2	0	2	0	0	0	0	1	0	0	0	1	0	0	0	0	0	0	0	0	0	0	0	0	0	0	0	0	0	0
OTU327	0	17	6	15	0	0	0	0	0	0	0	0	13	25	58	31	66	134	26	14	23	3	29	19	17	64	28	47	11	10	176	152	80	35	5	49	27	6	13	60	23	55	114	0	16	26	6	36	51
OTU328	26	0	1	2	48	0	9	10	436	35	0	2	28	141	226	61	35	94	19	81	83	2	0	4	62	2	26	31	15	23	2	2	34	20	32	56	98	28	44	15	41	6	49	19	3	11	0	0	30
OTU329	0	0	0	0	0	0	0	0	0	0	0	0	34	132	17	21	61	58	7	14	30	28	14	25	0	0	0	3	0	3	0	0	0	206	70	150	18	4	50	53	47	52	0	0	0	0	0	0	100
OTU330	0	0	0	0	0	0	0	0	0	0	0	0	0	92	195	24	6	13	121	55	41	0	0	0	1	0	0	253	81	206	0	0	0	74	34	37	262	292	57	0	0	0	0	0	0	0	0	0	93
OTU331	0	0	0	0	0	0	0	0	0	0	0	0	25	102	57	24	1	8	78	38	83	2	0	0	0	6	0	88	29	119	0	7	0	76	44	50	124	306	137	5	0	1	9	30	0	0	0	0	97
OTU332	0	0	0	0	0	0	0	0	0	0	0	0	0	0	0	0	0	0	0	0	0	0	0	0	0	0	0	0	0	0	0	0	0	225	76	245	0	0	0	0	0	0	0	0	0	0	0	0	167
OTU333	0	36	21	48	0	0	0	0	0	0	0	0	0	37	23	18	28	20	10	8	3	4	0	1	67	112	71	55	22	60	512	211	88	52	29	25	31	35	11	3	2	5	272	95	28	137	85	59	62
OTU334	0	178	52	387	0	0	30	29	0	0	630	82	0	0	3	3	9	20	19	5	15	2	0	0	0	0	6	4	3	4	42	0	25	2	2	0	8	6	0	1	0	0	1	0	0	21	10	0	7
OTU335	0	0	0	0	0	0	0	0	0	0	0	0	0	11	0	0	0	0	0	0	0	0	0	0	0	0	0	0	0	0	0	0	0	12	32	16	22	43	0	0	0	0	0	0	0	0	0	0	20
OTU336	0	0	0	0	0	0	0	0	0	0	0	0	18	105	42	12	27	18	67	5	47	2	0	4	3	0	0	31	8	68	2	0	1	136	66	85	156	118	172	0	0	5	18	0	0	0	12	0	329
OTU337	0	0	0	0	0	0	0	0	0	0	0	0	35	40	20	116	72	95	33	7	10	3	0	3	5	0	0	60	22	45	0	0	4	100	23	61	111	206	129	28	18	29	4	0	8	20	0	0	118
OTU338	145	0	0	3	32	107	717	424	1272	482	526	50	0	0	0	7	37	6	0	6	1	0	0	0	19	0	0	2	1	1	0	5	3	0	0	4	0	0	0	48	47	40	0	0	2	7	0	0	2
OTU339	0	6	2	12	0	0	0	0	0	0	3	0	0	4	1	12	18	18	11	0	7	16	14	5	2	11	4	3	2	2	19	7	9	6	14	9	0	0	0	23	5	32	32	14	6	13	1	1	10
OTU340	0	3	1	0	0	0	0	0	0	0	0	0	0	0	0	14	17	80	2	0	0	25	62	4	6	19	13	0	0	0	2	17	0	0	0	1	1	0	0	42	81	48	66	37	19	40	41	0	0
OTU341	0	0	0	3	0	0	0	0	0	0	0	0	0	0	0	21	16	121	16	5	4	6	0	0	1	0	10	31	4	26	360	0	2	12	10	26	46	14	43	28	45	19	0	0	0	0	0	20	11
OTU342	0	0	0	0	0	0	0	0	0	0	0	0	0	0	0	0	0	0	1	0	2	1	0	2	0	0	0	0	0	0	0	0	0	2	2	2	0	0	0	7	0	1	0	0	6	2	0	0	0
OTU343	0	1	3	13	0	0	0	0	0	0	0	0	0	0	0	0	23	6	1	0	1	0	0	0	0	0	2	0	0	3	57	0	41	0	0	1	0	0	0	14	0	3	95	112	34	42	2	34	0
OTU344	0	0	0	0	0	0	0	0	0	0	0	0	71	121	63	6	14	20	65	140	191	2	0	9	1	0	0	10	3	10	2	2	7	43	2	14	62	116	71	19	4	22	1	1	0	3	0	0	21
OTU345	0	1	0	0	0	0	0	0	0	0	0	0	0	0	12	17	16	37	0	0	0	81	220	35	3	0	0	0	0	2	2	0	16	8	2	10	0	0	0	46	47	66	22	0	19	16	0	21	4
OTU346	0	0	1	0	0	0	0	0	0	0	1	1	0	2	0	5	52	34	12	4	26	6	0	1	1	0	0	4	7	3	7	0	6	40	9	64	35	3	20	16	9	20	0	0	9	12	45	0	38
OTU347	0	8	7	34	0	0	0	0	0	0	4	0	1	2	0	3	15	15	56	11	40	9	0	7	2	0	13	0	0	1	67	0	26	16	28	23	1	2	0	19	31	39	6	0	0	19	5	0	65
OTU348	9	4	4	2	2	5	0	1	0	3	0	0	0	19	22	65	46	62	1	12	4	16	33	29	43	17	18	6	1	4	188	43	39	49	14	35	7	29	10	49	63	101	60	31	9	26	12	17	35
OTU349	0	0	0	0	0	0	0	0	0	0	0	0	3	25	0	0	1	3	0	0	1	0	0	2	0	0	3	1	1	6	8	0	0	156	46	96	29	11	23	0	0	1	0	0	0	2	0	0	123
OTU350	0	10	0	7	0	0	0	0	0	0	0	0	0	2	0	0	0	2	8	1	17	4	2	3	0	0	0	0	0	0	6	0	17	0	0	0	0	0	0	27	0	38	4	0	0	6	0	0	0
OTU351	0	0	0	0	0	0	0	0	0	0	0	0	7	9	0	0	0	0	5	0	3	0	0	0	0	0	0	2	1	4	0	0	0	516	89	292	13	7	16	0	0	0	0	0	0	0	0	0	301
OTU352	0	0	1	16	0	0	0	0	0	0	1	0	0	0	0	0	0	0	0	0	0	34	30	30	16	17	0	0	0	0	0	16	44	0	0	0	0	0	0	77	3	67	1	0	6	4	0	0	0
OTU353	192	0	0	0	108	1	180	158	1959	461	950	42	0	0	0	4	0	0	0	1	0	0	0	0	3	0	0	0	0	0	0	0	12	0	3	0	0	0	0	0	0	0	0	0	0	0	0	0	3
OTU354	0	1	0	0	0	12	2	0	0	0	0	0	51	86	67	38	62	87	17	57	86	0	0	2	0	1	0	5	15	17	2	0	0	240	80	123	51	90	77	32	17	27	0	0	0	0	0	0	104
OTU355	0	42	27	66	0	1	0	1	1	0	2	0	0	26	20	44	57	216	89	3	17	9	9	5	5	7	9	40	18	38	10	63	7	80	35	70	35	26	29	11	10	22	102	20	19	51	16	7	90
OTU356	0	16	53	35	0	0	12	14	0	0	1344	1044	0	3	8	0	0	8	9	28	13	5	0	2	6	0	0	5	4	15	0	0	175	0	0	0	12	2	5	7	0	0	0	0	0	0	0	0	0
OTU357	0	0	0	0	0	0	0	0	0	0	0	0	12	83	94	24	18	38	13	67	61	34	1	26	14	0	0	23	4	23	7	0	1	39	15	59	178	176	96	80	33	50	5	0	0	16	14	0	53
OTU358	0	22	12	12	0	0	0	0	0	0	0	0	0	0	0	3	2	8	13	46	42	21	24	36	12	0	0	0	0	0	567	55	303	0	0	0	0	0	0	79	78	38	26	0	3	28	56	0	0
OTU359	0	1	1	3	0	0	1	0	0	0	0	0	0	2	0	2	1	4	33	12	29	86	79	52	0	0	0	19	3	11	20	0	14	1	0	0	36	14	0	112	46	80	0	0	0	1	0	0	2
OTU360	0	0	7	2	0	0	0	0	0	0	0	0	0	14	31	7	12	20	8	3	2	0	0	0	237	45	91	0	0	0	64	25	9	5	2	7	2	0	0	2	0	5	113	40	37	147	56	33	1
OTU361	0	2	4	6	0	0	0	0	0	0	0	0	0	14	17	3	21	24	24	2	6	6	18	7	14	0	0	11	1	8	20	0	10	0	0	0	1	11	0	107	73	92	11	0	12	26	6	0	0
OTU362	0	4	7	6	0	0	0	0	0	0	2	0	0	1	0	32	109	93	1	1	1	20	12	8	10	0	0	0	1	0	189	74	133	0	1	0	3	0	0	14	1	10	93	0	60	31	0	0	2
OTU363	8	0	2	1	5	65	0	3	135	58	0	1	69	2	18	5	3	6	4	5	7	2	2	1	5	28	19	1	1	4	5	13	4	0	15	1	7	0	11	16	0	5	49	8	1711	13	17	12	8
OTU364	0	16	23	80	0	0	0	0	0	0	0	0	0	0	0	2	0	6	9	4	9	14	14	10	6	0	10	1	1	0	139	2	205	0	1	0	0	0	13	9	0	8	7	0	0	1	1	0	1
OTU365	0	0	0	0	0	0	0	0	0	0	0	0	34	138	130	1	1	8	76	76	63	0	0	0	29	9	7	217	50	216	0	0	0	23	2	8	192	158	75	0	0	0	0	0	0	0	0	0	49
OTU366	0	0	0	0	0	0	0	0	0	0	0	0	0	9	0	45	37	101	13	2	9	1	0	0	0	0	0	96	28	51	0	0	0	70	33	58	164	114	121	0	0	2	0	0	0	0	0	0	106
OTU367	45	0	1	10	83	103	118	151	1143	174	5	18	2	24	45	18	15	41	3	7	1	40	0	13	33	5	24	8	6	6	1	2	0	11	6	24	2	29	1	35	98	65	18	0	8	21	0	7	13
OTU368	0	0	0	0	0	0	0	0	0	0	0	0	23	22	93	47	93	74	2	4	1	4	1	2	2	2	0	26	7	14	10	4	2	47	44	57	77	73	26	19	2	23	0	0	6	0	0	0	37
OTU369	0	9	4	10	0	0	0	0	0	0	0	0	0	9	20	17	30	17	12	22	28	18	9	16	10	3	12	19	0	5	72	66	24	24	5	17	16	18	33	41	30	38	14	1	1	14	5	3	18
OTU370	0	0	0	0	0	0	0	0	0	0	2	2	0	74	95	2	0	13	185	70	67	0	0	1	15	0	0	139	33	128	0	0	0	80	41	44	49	59	1	0	0	0	0	0	0	1	0	0	67
OTU371	0	18	11	21	0	0	0	0	0	0	0	0	0	38	52	84	149	129	0	1	8	26	11	3	50	94	97	2	1	4	84	264	19	38	12	34	17	16	1	26	31	21	75	22	35	28	16	27	11
OTU372	0	0	0	4	0	0	0	0	0	0	0	0	0	0	0	69	90	24	1	6	16	3	17	1	19	11	3	0	0	1	13	1	19	35	1	44	17	28	28	32	18	70	19	37	4	6	0	23	20
OTU373	0	16	9	16	0	2	0	0	0	0	0	0	0	6	36	17	16	38	5	33	20	19	26	23	0	26	3	7	6	7	39	0	44	16	18	15	30	50	0	27	32	18	58	40	37	29	16	43	19
OTU374	0	1	0	0	0	0	0	2	3	0	1	1	17	67	90	41	57	66	7	35	31	8	0	7	41	12	4	18	5	19	86	61	38	49	21	40	17	37	0	23	0	30	40	0	5	10	0	15	57
OTU375	0	49	21	9	0	0	0	0	0	0	0	0	1	11	13	38	27	34	15	17	21	10	13	13	71	50	62	8	4	29	42	45	28	23	7	20	26	57	18	17	3	22	158	7	40	84	0	60	16
OTU376	0	0	0	1	0	0	0	0	0	0	0	0	0	3	3	21	61	37	3	1	8	17	34	7	0	0	0	4	0	2	0	0	0	29	39	29	25	16	16	69	92	51	1	0	0	0	0	0	24
OTU377	0	1	0	4	0	0	0	0	0	0	0	0	0	0	0	5	0	2	0	0	0	4	10	13	7	3	0	0	0	0	0	0	37	0	0	0	0	0	0	78	49	39	18	56	4	41	13	0	0
OTU378	0	0	0	4	0	0	0	0	0	0	0	0	0	0	0	0	0	0	5	7	22	23	0	21	6	15	0	0	0	0	310	21	173	0	1	0	0	1	0	28	0	2	19	0	0	2	22	0	0
OTU379	0	4	2	4	0	0	0	0	0	0	0	0	4	10	21	36	61	43	1	1	4	0	14	3	32	28	29	7	0	14	199	38	49	6	11	13	3	1	0	14	9	23	64	0	12	31	5	8	11
OTU380	0	0	2	6	0	0	0	0	0	0	0	0	0	45	47	46	28	21	4	31	21	1	2	26	15	5	28	9	0	6	9	2	4	22	3	10	18	28	10	11	11	19	69	0	8	14	0	0	9
OTU381	128	0	0	1	0	0	44	10	173	3387	10	42	0	0	0	0	2	0	0	0	0	0	0	0	0	0	0	0	0	0	0	0	0	12	0	0	0	0	0	0	0	0	0	0	0	0	0	0	6
OTU382	0	0	0	14	0	1	0	0	0	0	0	0	0	16	21	33	17	38	0	0	0	29	8	11	16	6	7	0	0	8	10	96	6	21	39	36	0	0	19	0	21	9	201	30	49	133	27	0	31
OTU383	0	9	3	14	0	0	0	0	0	0	0	0	0	0	0	8	20	10	0	0	0	19	19	12	11	0	6	0	0	0	0	15	8	0	4	3	0	0	0	95	44	102	31	0	8	2	0	0	1
OTU384	0	1	0	5	0	0	0	0	0	0	0	0	0	0	0	2	4	2	3	3	2	0	0	0	0	3	0	0	0	1	32	0	1	2	0	6	1	0	0	5	0	4	0	0	0	0	1	0	2
OTU385	0	0	0	1	0	0	0	0	0	0	0	0	0	1	0	0	0	0	6	70	72	9	14	7	24	6	5	0	0	0	91	21	83	0	0	0	0	0	0	0	0	7	4	0	10	3	0	0	0
OTU386	0	0	0	0	0	0	0	0	0	0	0	0	0	0	0	0	32	1	0	6	1	0	17	0	1	0	5	0	0	0	1521	0	445	4	0	0	0	0	0	4	0	4	0	0	0	9	0	0	0
OTU387	0	0	0	0	0	0	0	0	0	0	0	0	0	0	2	42	51	47	0	5	3	22	9	28	18	18	14	1	0	0	26	6	13	5	7	1	1	2	16	61	78	98	0	0	2	1	4	6	10
OTU388	0	0	0	0	0	0	0	0	0	0	0	0	0	5	4	25	2	1	85	19	29	13	0	7	0	0	20	27	11	27	1	0	1	108	73	84	19	16	0	26	18	23	0	0	0	0	0	0	130
OTU389	0	0	0	0	0	0	0	0	0	0	0	0	0	5	8	6	3	32	0	5	8	34	50	31	0	0	0	0	0	0	6	0	4	35	31	60	4	1	0	64	85	102	0	0	0	0	0	0	34
OTU390	0	2	4	26	0	0	0	0	0	0	1	2	1	4	23	35	32	38	8	26	7	33	12	13	10	4	11	10	1	9	141	12	108	23	20	12	20	11	2	55	15	57	16	16	8	36	1	0	17
OTU391	0	0	0	1	0	0	0	0	0	46	0	4	0	0	0	0	0	0	0	3	1	0	0	0	0	9	0	0	0	1	25	0	7	0	0	0	0	0	0	1	0	0	0	0	0	0	0	0	0
OTU392	0	105	48	268	0	0	0	0	0	0	1	0	0	0	0	0	1	10	19	32	65	19	18	4	0	0	0	1	0	1	92	0	21	0	0	0	0	0	0	17	5	17	2	0	0	11	0	0	2
OTU393	0	0	0	0	0	0	0	0	0	0	0	0	0	21	12	31	0	15	0	1	1	0	0	0	0	0	0	190	54	171	1	8	0	28	19	18	555	421	180	0	0	0	0	0	0	0	0	0	27
OTU394	0	23	5	25	0	0	0	0	0	0	0	0	0	13	28	36	66	45	0	0	0	5	7	5	42	63	17	1	0	0	225	194	78	22	9	25	0	8	12	23	40	14	105	32	24	24	11	0	13
OTU395	0	0	0	0	0	0	0	0	0	0	0	0	34	24	5	1	1	7	25	10	11	2	0	0	0	0	0	41	25	56	5	0	4	85	58	82	104	93	63	0	0	5	0	20	0	0	0	0	192
OTU396	49	1	2	2	134	560	147	173	944	140	9	28	8	4	13	6	15	20	2	8	3	16	7	5	16	14	10	0	0	3	1	0	0	0	5	3	0	13	1	19	14	32	12	0	16	23	0	8	2
OTU397	0	0	0	0	0	0	0	0	0	0	0	0	25	12	0	0	0	0	2	0	0	0	0	0	0	0	0	8	2	3	0	0	0	85	43	87	67	54	20	0	0	0	0	0	0	0	0	0	167
OTU398	9	5	7	29	0	88	13	108	2	0	0	0	3	5	0	50	61	177	30	7	15	6	10	11	0	0	0	3	2	3	3	0	4	20	13	8	55	60	49	7	0	14	4	0	0	23	0	0	26
OTU399	0	0	0	0	0	0	0	0	0	0	0	0	0	16	34	1	0	0	0	0	0	32	18	29	66	24	8	0	0	0	3	0	26	0	0	0	0	0	0	191	17	118	86	25	64	176	43	55	0
OTU400	0	0	0	0	0	0	0	0	0	0	0	0	10	22	49	42	68	47	34	36	41	7	2	8	6	0	5	54	25	37	2	0	0	24	9	57	107	145	122	30	0	26	0	0	9	7	0	0	51
OTU401	0	1	0	7	0	0	0	0	0	0	0	0	1	20	21	32	42	31	20	24	19	2	11	12	22	36	15	20	3	29	42	74	10	52	44	77	47	21	19	66	2	47	66	0	29	47	2	0	45
OTU402	0	12	5	53	0	0	0	0	0	0	0	0	0	14	34	33	42	60	3	14	8	36	78	16	10	8	23	2	0	8	5	6	7	63	36	61	26	20	4	26	18	47	87	53	33	50	0	0	67
OTU403	0	0	1	10	0	0	0	0	0	0	0	0	5	0	0	22	12	11	0	1	0	12	28	8	0	0	0	0	0	0	99	2	25	58	7	43	0	0	0	20	0	27	0	0	0	0	0	0	20
OTU404	0	0	0	1	0	0	1	0	0	1	0	0	0	0	6	1	3	41	627	38	200	32	8	7	4	2	7	0	2	0	0	0	4	10	3	3	0	2	0	32	64	80	16	3	27	34	0	0	6
OTU405	0	0	0	0	0	0	0	0	0	0	0	0	20	21	34	12	21	9	0	42	15	4	5	8	3	0	0	15	5	19	9	9	10	31	30	49	68	152	170	16	21	8	2	1	0	8	13	0	53
OTU406	0	25	11	70	0	0	0	0	0	0	0	0	0	2	11	11	31	34	16	4	5	17	29	14	6	38	22	4	4	11	43	57	7	2	5	6	2	1	0	23	42	53	56	31	19	24	37	0	5
OTU407	83	7	5	8	1	1642	336	446	1	1	0	3	0	24	45	41	16	153	0	3	0	1	0	1	26	15	44	10	1	0	0	0	0	16	9	22	5	1	0	0	0	0	29	29	10	40	9	0	19
OTU408	0	0	0	0	0	0	0	0	0	0	0	0	21	30	24	130	98	125	5	28	11	4	0	4	0	0	0	30	10	18	0	0	0	44	3	18	148	148	128	4	0	15	0	0	0	0	0	0	38
OTU409	0	146	100	388	0	0	0	0	0	0	9	2	0	0	0	0	0	0	9	8	14	0	1	0	0	0	0	0	0	0	106	0	5	0	1	0	0	0	0	0	0	3	0	0	0	0	0	0	0
OTU410	0	1	0	4	0	0	0	0	0	0	0	0	3	11	24	17	6	8	9	8	7	1	0	2	0	0	0	33	13	34	1	0	1	11	17	37	93	54	40	11	0	13	23	0	0	8	0	0	38
OTU411	0	0	0	0	0	0	0	0	0	0	0	0	0	1	0	13	0	0	0	10	0	29	4	11	0	0	0	0	0	0	0	0	11	55	8	39	6	7	0	28	0	17	0	0	0	8	0	0	6
OTU412	0	3	0	4	0	0	0	0	0	0	0	0	41	9	0	0	0	0	5	0	8	0	0	0	0	0	0	17	2	19	0	0	0	176	75	169	108	98	79	0	0	0	0	0	0	0	0	0	173
OTU413	0	0	0	0	0	0	0	0	0	0	0	0	5	88	32	13	6	9	38	29	32	0	0	0	5	0	0	49	20	40	1	0	0	71	61	82	72	79	53	2	0	9	0	0	0	6	0	0	147
OTU414	0	1	0	0	0	0	0	0	0	0	0	0	1	1	0	9	8	7	72	77	111	12	0	6	3	3	1	3	3	8	8	0	1	27	22	23	1	7	20	54	33	30	41	0	10	4	0	0	47
OTU415	0	0	0	0	0	0	0	0	0	0	0	0	14	61	74	23	0	2	130	41	58	0	0	0	2	0	0	147	35	101	4	1	0	71	22	43	59	13	23	0	0	2	0	0	0	0	0	0	131
OTU416	0	83	32	49	0	0	0	0	0	0	1	0	4	11	1	31	45	27	3	19	20	67	38	59	30	14	43	4	4	10	150	60	228	34	11	12	5	30	0	121	22	118	140	25	37	63	9	0	9
OTU417	0	10	9	13	0	0	0	0	0	0	1	0	5	3	12	7	2	17	2	6	6	28	20	13	3	0	0	0	0	0	31	0	24	59	22	66	0	0	1	26	11	72	9	0	2	18	1	31	28
OTU418	0	16	29	30	0	0	0	0	0	0	0	0	0	6	10	36	63	17	5	5	3	4	29	9	28	70	20	0	1	1	0	57	0	8	6	13	7	20	6	4	1	22	318	88	44	135	22	0	9
OTU419	0	0	0	0	0	0	0	0	0	0	0	0	79	144	172	2	1	0	43	65	77	0	0	1	52	0	10	32	19	55	3	0	0	63	32	48	127	85	58	0	0	0	36	1	3	17	0	0	61
OTU420	0	0	3	2	0	0	0	0	0	0	0	0	0	0	0	9	0	12	1	0	1	40	80	55	0	1	0	0	1	0	2	2	0	3	3	1	0	0	0	84	76	90	6	0	0	0	9	0	0
OTU421	0	0	0	1	0	0	0	0	0	0	0	0	0	58	66	24	25	10	14	53	61	9	5	14	13	30	11	0	0	4	6	16	4	82	55	99	30	38	32	23	0	23	175	44	42	35	9	2	68
OTU422	0	17	5	62	0	0	0	0	0	0	4	0	7	2	0	0	4	7	5	0	9	0	5	0	0	0	0	0	0	0	135	4	16	1	0	0	0	0	0	1	0	1	3	4	1	2	2	7	2
OTU423	32	2	4	14	0	29	5	2	34	5	0	0	0	35	18	52	51	60	41	22	32	48	5	2	4	5	2	2	0	1	36	1	12	47	20	38	7	10	0	11	14	24	25	0	2	30	43	2	26
OTU424	0	0	0	6	0	0	0	0	0	0	0	0	6	2	2	25	35	47	2	2	2	2	7	10	13	5	15	1	0	1	103	28	15	18	10	17	9	0	4	45	22	28	79	1	17	16	0	17	19
OTU425	0	0	0	0	0	0	3	0	0	0	0	0	21	64	28	71	207	144	1	0	0	0	0	1	9	37	29	7	3	3	0	0	4	115	42	123	24	50	49	7	14	37	38	0	11	24	1	0	42
OTU426	0	0	0	3	0	0	0	0	0	0	0	0	3	13	6	0	4	0	20	17	21	30	30	12	0	0	2	3	1	4	28	14	12	21	0	14	6	21	37	31	32	29	0	0	0	6	0	0	39
OTU427	0	0	0	0	0	0	0	0	0	0	0	0	14	49	96	14	19	8	0	13	1	5	0	3	74	12	29	6	2	6	41	0	17	85	18	69	6	17	17	8	0	0	170	0	35	15	2	0	31
OTU428	280	428	323	1167	0	0	8	35	17	460	4	192	1	3	0	5	2	8	0	2	4	1	1	1	8	0	0	0	0	0	28	0	19	0	1	0	0	0	0	3	0	2	1	0	0	2	5	0	0
OTU429	0	2	0	5	0	0	0	0	0	0	0	0	0	2	0	0	4	1	4	36	4	0	17	0	7	0	0	0	0	0	930	0	169	0	0	2	0	0	0	6	0	0	0	0	2	4	0	0	1
OTU430	0	0	0	0	0	0	0	0	0	0	0	0	0	23	23	7	0	8	184	47	96	0	0	0	0	0	0	77	23	106	0	0	0	38	26	16	50	71	16	0	0	1	0	0	0	0	0	0	73
OTU431	0	14	5	5	0	0	0	0	2	0	0	0	7	4	12	25	45	52	3	46	51	10	9	8	47	50	12	2	0	2	80	54	62	39	4	7	11	9	15	22	46	31	116	54	19	41	5	0	16
OTU432	0	0	0	0	0	0	0	0	0	0	0	0	0	0	0	0	0	0	0	0	0	0	0	0	0	0	0	0	0	0	0	0	0	0	0	0	0	0	0	0	0	0	0	0	0	0	0	0	0
OTU433	0	0	0	0	0	0	0	0	0	0	0	0	0	0	0	0	0	0	1	0	3	0	0	0	0	0	0	0	0	0	0	0	0	75	8	63	0	0	0	0	0	0	0	0	0	0	0	0	75
OTU434	0	19	6	59	0	0	0	0	0	0	0	0	0	7	20	18	45	33	4	3	2	17	13	2	5	0	12	8	4	10	20	26	6	21	9	13	19	10	1	42	11	20	12	3	4	20	0	0	19
OTU435	0	0	0	0	0	0	0	0	0	0	0	0	0	0	0	8	12	32	0	0	0	60	88	46	0	0	0	0	1	0	0	0	0	17	3	24	0	0	0	99	76	131	0	0	0	0	0	0	6
OTU436	0	0	0	0	0	0	0	0	0	0	0	0	3	44	66	75	44	129	12	18	14	3	17	5	3	0	2	28	12	46	0	1	0	64	7	25	131	109	61	5	0	7	0	0	0	0	0	0	49
OTU437	0	86	39	76	0	0	1	0	0	0	0	0	1	10	0	26	27	60	5	8	18	30	7	12	6	12	16	2	0	0	111	19	107	20	4	31	8	5	0	38	7	47	11	0	27	33	1	0	17
OTU438	0	1	1	15	0	0	0	0	0	0	0	0	0	0	0	17	21	18	0	0	1	6	4	2	3	0	0	1	1	2	21	1	16	3	0	14	0	3	0	42	80	56	9	0	0	9	0	0	1
OTU439	0	0	0	0	0	0	0	0	0	0	0	0	0	0	0	0	0	0	0	0	0	0	0	0	0	0	0	0	0	0	0	0	0	0	0	0	0	0	0	0	0	0	0	0	0	0	0	0	0
OTU440	0	0	1	2	0	0	0	0	0	0	0	0	0	22	43	35	67	29	0	5	3	7	0	30	44	5	29	3	0	0	114	81	23	21	17	17	19	7	0	20	22	35	67	0	12	1	0	0	37
OTU441	0	2	4	3	0	0	0	0	0	0	0	0	75	17	15	4	0	9	29	40	38	9	3	10	3	0	0	14	4	3	12	0	20	12	18	23	14	22	59	76	96	42	0	0	0	0	0	0	31
OTU442	0	0	0	2	0	0	0	0	0	0	0	0	1	46	101	0	0	1	1	36	35	2	0	4	4	0	6	9	1	3	0	3	1	69	39	37	9	19	29	1	16	3	4	0	5	0	0	0	33
OTU443	0	4	3	3	0	0	0	0	0	0	1	1	0	12	12	10	16	16	25	29	31	14	8	4	6	0	1	4	1	0	6	0	1	38	17	31	0	0	0	33	22	27	2	31	5	4	0	3	41
OTU444	0	0	0	7	0	0	0	0	0	0	0	0	0	0	0	0	11	16	4	0	9	4	48	9	0	0	0	0	0	0	9	0	10	7	2	0	0	0	0	18	0	17	0	0	0	2	0	0	0
OTU445	0	0	0	0	0	0	0	0	0	0	0	0	38	135	124	28	5	16	68	58	78	0	0	0	0	0	0	13	8	23	0	0	0	43	12	4	165	181	155	0	0	0	0	0	0	0	0	0	42
OTU446	0	0	0	4	0	0	0	0	0	0	0	0	21	42	39	14	0	4	25	19	35	0	0	0	0	0	0	51	19	49	0	0	0	6	1	2	59	53	18	0	0	0	0	0	0	0	0	0	0
OTU447	0	0	0	3	0	0	0	0	0	0	0	0	2	20	9	9	7	9	4	10	7	34	4	7	3	0	0	7	5	1	54	0	5	9	8	18	21	6	5	15	14	33	0	0	0	0	1	0	11
OTU448	0	0	0	0	0	0	0	0	0	0	0	0	0	12	13	58	12	111	9	49	56	2	0	2	7	0	30	5	1	9	2	0	0	63	37	91	11	34	26	12	0	30	19	35	4	9	46	3	62
OTU449	0	5	2	1	0	0	0	0	0	0	0	0	2	61	39	21	30	26	9	17	27	11	5	7	41	22	19	5	2	3	33	11	5	29	6	3	45	29	22	34	33	34	43	0	15	42	0	0	10
OTU450	0	5	0	7	0	0	0	0	0	1	0	0	0	49	9	83	231	272	25	3	23	4	3	0	1	0	2	66	26	56	31	1	8	66	11	50	61	57	55	1	2	7	5	3	0	10	0	0	50
OTU451	0	3	1	4	0	0	0	0	0	0	0	0	0	5	0	4	5	13	1	12	8	35	7	21	1	7	24	7	5	17	82	28	7	17	10	9	5	48	35	38	50	34	41	20	27	29	8	20	19
OTU452	0	0	0	0	0	0	0	0	0	0	0	0	0	1	3	41	22	84	6	4	4	11	0	14	15	0	13	7	2	5	39	0	0	9	5	5	18	14	40	105	50	60	130	0	9	4	17	0	5
OTU453	0	0	0	0	0	0	0	0	0	0	0	0	0	0	0	7	12	31	11	0	5	9	0	2	1	0	36	1	0	2	1	0	0	49	21	37	37	14	5	2	12	9	4	6	2	8	4	0	25
OTU454	0	41	28	72	0	0	0	0	0	0	0	0	0	5	15	13	45	23	0	0	0	0	6	4	31	22	37	0	1	0	49	49	38	44	37	29	5	0	0	4	0	17	177	71	37	72	3	0	11
OTU455	28	7	2	9	10	0	7	23	56	6	3	6	15	19	35	17	55	47	0	1	0	28	6	9	34	16	45	7	4	10	24	64	55	22	14	9	22	18	36	30	46	32	48	32	11	31	0	66	10
OTU456	10	1	1	2	8	60	4	8	326	38	0	15	0	19	3	11	19	81	4	2	3	40	47	28	4	11	1	5	0	2	10	26	3	8	9	3	1	1	0	38	15	74	160	7	22	43	35	70	6
OTU457	0	8	0	3	0	0	0	0	0	0	0	1	0	10	18	21	6	6	7	29	20	8	0	8	22	14	13	15	5	17	127	20	59	41	3	24	9	31	30	21	37	14	94	0	26	40	16	42	20
OTU458	0	0	0	3	0	0	0	0	0	0	0	0	0	2	0	30	7	32	20	28	52	26	16	11	0	0	0	1	0	2	31	12	17	24	18	7	11	27	59	26	0	28	21	19	12	23	0	0	33
OTU459	0	0	2	4	0	0	0	0	0	0	1	3	15	15	11	55	43	58	132	13	90	63	0	19	50	0	5	21	9	34	45	0	36	12	13	14	38	36	48	41	0	70	0	0	0	16	0	0	18
OTU460	0	0	0	0	0	0	0	0	0	0	0	0	108	321	282	8	5	12	40	34	51	1	0	0	0	0	0	38	15	41	0	1	0	54	26	59	139	111	50	0	0	0	0	0	0	0	0	0	54
OTU461	0	0	0	5	0	0	0	0	0	0	0	0	0	5	52	34	56	62	10	4	15	5	9	7	52	41	32	23	9	12	150	66	65	28	4	11	3	8	27	32	26	32	118	35	21	38	21	10	12
OTU462	0	0	0	0	0	0	0	0	0	0	0	0	0	10	12	39	5	19	101	35	37	35	0	22	25	0	4	26	7	26	46	24	31	24	12	39	28	66	2	26	0	22	0	0	6	2	0	3	36
OTU463	0	1	4	4	0	0	0	0	0	0	0	0	0	20	10	10	0	10	96	159	181	6	0	0	2	0	10	1	1	0	49	0	11	7	6	10	4	8	0	4	0	7	54	0	3	5	35	0	8
OTU464	240	0	1	4	248	0	117	100	1457	532	0	9	0	11	19	6	0	17	0	8	0	2	0	1	1	0	0	1	2	8	4	0	0	0	1	0	1	1	6	7	0	4	0	0	0	19	0	0	0
OTU465	0	2	2	18	0	0	0	0	0	0	2	0	0	15	15	11	27	44	26	12	12	18	43	9	8	3	0	23	8	15	11	6	9	19	2	22	12	29	16	11	0	15	17	1	0	6	0	6	13
OTU466	0	8	6	15	0	0	0	0	0	0	1	0	0	1	8	18	71	27	0	1	2	0	0	0	5	3	13	0	1	0	357	32	59	16	11	19	2	0	1	6	0	3	21	0	1	8	14	0	8
OTU467	0	0	3	2	0	0	0	0	0	0	0	0	1	0	4	2	20	32	0	0	0	6	23	3	3	23	11	2	0	0	0	0	0	9	3	13	0	0	0	63	77	38	76	42	12	105	8	21	4
OTU468	0	8	3	1	0	0	0	0	0	0	0	0	2	42	41	91	138	101	0	4	2	19	5	11	8	23	23	7	1	3	12	4	13	62	16	52	38	21	16	29	87	28	7	0	9	11	0	4	28
OTU469	8	0	0	0	0	0	715	104	1856	146	70	92	0	0	0	1	0	0	0	0	0	3	0	0	0	0	0	0	0	0	0	0	0	0	0	0	0	0	0	0	0	0	0	0	0	0	0	0	0
OTU470	0	0	0	0	0	0	0	0	0	0	0	0	0	19	14	3	0	0	59	129	120	24	9	12	6	7	0	51	23	66	2	4	0	5	3	1	45	43	22	13	2	7	0	0	0	1	14	0	17
OTU471	0	1	1	10	0	0	0	0	0	0	0	0	0	9	0	7	4	13	8	14	4	3	8	8	0	0	0	4	0	1	25	0	1	8	0	0	2	3	0	31	16	35	1	0	0	0	0	1	14
OTU472	0	0	0	0	0	0	0	0	0	0	0	0	2	2	1	4	3	8	2	3	5	0	0	0	0	0	0	4	4	8	1	0	2	38	5	40	14	32	27	0	0	0	0	0	0	0	5	0	19
OTU473	0	0	1	0	0	0	0	0	0	0	0	0	0	40	26	6	0	2	186	27	58	2	0	0	6	0	0	104	22	82	6	8	0	30	27	36	41	59	0	9	0	0	0	0	0	0	0	0	78
OTU474	0	0	0	0	0	0	0	0	0	0	0	0	5	135	119	32	8	23	21	58	77	0	0	4	0	1	0	21	10	38	0	0	0	23	13	18	49	67	87	0	0	1	0	0	0	0	0	0	83
OTU475	0	0	0	0	0	0	0	0	0	0	0	0	0	0	0	7	21	37	134	9	92	7	6	1	0	0	1	0	0	2	0	0	0	0	0	0	1	4	0	13	6	6	8	0	0	26	5	0	4
OTU476	0	35	5	57	0	0	0	0	0	0	0	0	2	39	16	15	38	7	9	4	5	0	0	6	30	30	19	21	10	38	34	99	9	6	4	3	14	53	7	3	15	0	76	0	23	19	22	0	8
OTU477	0	0	1	4	0	0	0	0	0	0	0	0	0	3	0	7	20	33	25	4	16	9	9	6	7	0	3	8	0	0	23	17	10	7	5	8	3	0	0	9	28	12	0	0	0	1	0	0	8
OTU478	0	0	0	0	0	0	0	0	0	0	0	1	0	0	32	39	2	46	31	7	26	3	0	0	3	0	0	12	3	6	0	0	0	0	4	0	3	10	4	0	0	0	1	0	0	8	14	0	3
OTU479	0	2	3	14	0	2	0	0	0	0	0	0	0	0	0	0	2	9	3	4	10	3	3	2	0	0	0	0	0	0	6	0	0	0	7	0	0	0	0	11	51	12	8	0	0	17	2	0	0
OTU480	0	0	0	0	0	0	0	0	0	0	0	0	0	60	72	0	0	7	119	56	52	0	0	0	5	0	0	57	15	48	0	0	0	43	18	5	96	65	47	0	0	0	10	0	0	0	0	0	40
OTU481	0	0	0	0	0	0	0	1	0	0	0	0	10	30	15	0	0	7	5	58	58	10	0	1	0	0	6	0	1	0	0	0	0	90	52	30	101	57	27	1	0	0	1	0	0	0	0	0	68
OTU482	0	5	0	0	0	0	0	0	0	0	0	0	7	26	29	13	4	12	60	28	29	0	0	3	1	0	0	42	12	33	10	0	0	19	10	19	36	54	29	15	34	9	12	0	0	1	0	0	36
OTU483	0	2	0	0	0	1	0	0	0	0	0	0	15	58	131	20	39	29	5	3	16	4	4	3	44	19	15	12	2	7	73	42	23	14	15	44	5	1	0	32	13	17	116	0	8	30	4	4	24
OTU484	0	0	0	0	0	0	0	0	0	0	0	0	0	2	12	1	17	32	3	4	11	6	1	2	0	0	0	0	0	2	0	0	0	54	37	58	11	20	0	27	0	18	0	0	0	0	0	0	47
OTU485	0	15	11	7	0	0	0	0	0	0	0	0	2	38	17	19	48	27	1	7	7	1	4	1	42	18	28	8	3	1	194	114	71	31	6	30	3	5	0	4	7	18	77	0	24	48	27	34	11
OTU486	0	3	4	0	0	0	0	0	0	0	0	1	0	12	32	23	22	15	0	1	1	36	56	30	47	8	9	4	0	3	8	0	87	6	1	5	5	4	0	95	19	59	150	0	31	81	6	8	0
OTU487	0	9	20	2	0	0	0	2	0	0	39	353	0	3	6	1	0	0	31	80	89	15	4	13	0	0	0	17	4	15	183	10	167	2	1	0	36	42	7	3	0	2	0	0	0	0	0	0	1
OTU488	0	14	4	26	0	0	0	0	0	0	0	0	0	0	0	8	20	21	0	1	0	0	16	5	1	9	0	0	0	1	258	13	74	14	0	6	0	0	0	2	0	4	9	0	3	7	0	0	2
OTU489	0	9	0	9	0	0	0	0	0	0	6	1	0	1	19	9	13	19	114	14	43	31	3	5	9	0	0	5	0	0	19	37	18	37	6	17	1	0	0	37	8	15	0	0	0	8	14	0	15
OTU490	0	3	1	12	0	1	0	0	0	0	0	0	0	2	0	58	135	151	0	1	1	1	0	0	8	20	28	0	0	0	192	114	21	0	0	0	0	0	0	0	0	0	106	66	45	27	17	22	2
OTU491	0	0	0	0	0	0	0	0	0	0	0	0	0	1	0	0	0	0	0	0	0	0	0	0	0	0	0	0	0	0	0	0	0	0	0	0	0	0	0	0	0	0	0	0	0	0	0	0	0
OTU492	0	2	0	9	0	0	0	0	0	0	0	0	0	5	10	6	5	37	14	4	9	19	25	12	8	0	4	2	0	1	48	10	33	13	12	9	2	4	0	24	12	23	31	0	0	8	0	0	18
OTU493	0	0	0	0	0	0	0	0	5	1	0	0	1	27	17	15	37	20	0	8	12	3	1	3	21	3	33	8	1	6	111	62	24	56	17	30	27	31	9	59	47	43	82	30	1	24	61	7	33
OTU494	0	3	0	0	0	0	0	0	0	0	0	0	30	48	17	10	11	26	65	60	75	0	0	2	40	6	16	53	15	53	0	11	0	19	24	14	66	72	11	0	0	2	0	0	0	13	0	2	16
OTU495	0	0	1	2	0	0	0	0	0	0	0	0	64	95	74	11	23	4	8	57	29	3	0	12	9	0	8	20	8	19	251	10	662	8	23	11	52	5	0	15	5	8	34	0	2	15	0	0	16
OTU496	0	85	48	425	0	0	0	0	0	0	1	0	0	0	3	12	48	44	2	0	2	3	4	2	52	59	21	0	0	0	80	64	19	5	5	2	1	0	0	0	0	0	349	22	61	129	5	52	4
OTU497	0	10	3	13	0	0	0	0	0	0	0	0	0	0	5	3	5	4	0	0	0	27	42	29	16	7	2	0	0	0	74	0	64	10	9	14	0	0	0	123	19	107	38	42	4	48	13	0	8
OTU498	45	0	1	0	0	0	0	0	1	5	0	0	0	88	222	27	17	73	5	38	14	97	0	3	14	52	459	5	2	7	0	0	2	74	39	63	33	21	4	26	16	45	122	3	1	61	12	3	27
OTU499	0	40	15	27	0	0	0	0	0	0	0	0	0	2	10	9	12	24	15	46	40	58	23	29	11	0	8	2	0	5	26	0	95	12	14	12	9	7	0	101	47	58	31	15	3	24	50	40	8
OTU500	0	0	0	0	0	0	0	0	0	0	0	0	6	14	31	19	5	10	28	38	40	31	0	37	3	0	6	18	7	33	0	0	0	17	18	22	66	147	60	64	1	15	0	0	0	11	0	0	36
OTU501	0	0	0	4	0	0	0	0	0	0	0	0	16	2	2	43	84	89	14	15	26	16	0	10	6	0	0	29	9	33	1	0	0	0	2	2	21	12	34	66	63	100	0	0	0	4	0	0	4
OTU502	0	0	0	0	0	0	0	0	0	0	0	0	0	2	0	2	4	0	0	0	0	1	0	0	0	0	0	0	0	0	20	0	7	0	0	0	0	0	0	5	0	0	0	0	0	0	0	0	0
OTU503	0	0	0	0	0	0	0	0	0	0	0	0	0	2	8	3	1	29	0	0	0	19	23	13	0	0	0	0	0	0	0	0	0	0	0	2	1	0	0	87	67	76	0	0	0	0	0	0	2
OTU504	0	0	0	0	0	0	0	0	0	0	0	0	0	0	0	27	65	86	0	0	0	0	0	0	0	0	0	0	0	0	10	0	18	3	0	1	0	0	16	0	0	0	0	0	0	0	0	0	0
OTU505	0	1	0	0	0	0	0	0	0	0	0	0	0	0	1	1	0	0	8	60	58	0	0	0	0	0	0	0	0	0	0	0	0	0	0	0	0	0	0	0	0	1	0	0	0	0	0	0	0
OTU506	0	35	34	120	0	0	0	0	0	0	0	0	0	7	0	2	0	3	12	7	14	4	1	2	0	0	0	1	0	0	33	7	20	0	0	0	0	13	4	0	0	3	1	0	0	3	0	25	2
OTU507	122	0	0	18	64	235	360	286	880	290	275	52	0	0	0	15	6	9	1	2	0	0	0	0	0	0	0	0	0	0	0	0	0	9	0	1	0	0	0	6	0	4	0	19	0	1	0	0	0
OTU508	0	0	0	0	0	0	0	0	0	0	0	0	8	20	0	5	11	14	88	36	34	16	0	18	3	0	0	57	19	85	5	6	1	13	0	15	27	63	26	5	0	14	8	0	0	0	0	0	10
OTU509	0	0	0	0	0	0	0	0	0	0	0	0	0	101	128	8	3	4	53	42	28	1	0	2	0	0	0	65	9	43	0	0	0	38	14	30	112	89	31	0	0	1	0	0	0	0	0	0	40
OTU510	0	0	0	0	0	0	0	0	0	0	0	0	0	15	13	36	0	62	11	49	8	179	20	28	0	0	0	0	1	0	0	0	30	64	73	41	69	91	71	101	0	59	1	0	0	19	0	0	23
OTU511	117	0	0	0	29	86	44	58	680	80	0	5	0	23	16	101	7	80	2	13	2	2	0	1	0	14	0	0	0	1	9	0	8	5	14	4	1	6	0	12	0	3	0	0	1	1	0	0	11
OTU512	0	0	2	2	0	0	0	0	0	0	0	0	0	5	21	16	23	79	0	0	4	7	19	3	0	4	25	1	0	0	62	1	49	10	3	7	2	0	30	26	28	30	82	0	14	29	0	0	9
OTU513	0	0	2	3	0	0	0	0	0	0	0	0	8	58	49	28	7	13	16	59	90	2	11	16	6	1	14	10	6	12	38	6	70	29	5	7	41	42	58	34	0	28	0	0	4	0	0	0	4
OTU514	1	791	802	977	0	0	0	0	0	0	0	0	0	0	0	0	0	0	1	0	1	0	0	0	0	0	0	0	0	0	3	0	7	0	0	0	0	0	0	0	0	0	0	0	0	2	0	0	0
OTU515	0	39	14	78	0	0	0	0	0	0	0	0	0	5	10	22	44	10	11	2	11	14	0	7	2	11	13	6	1	6	140	53	34	29	1	18	12	0	6	17	0	22	3	7	6	15	0	10	22
OTU516	0	0	0	2	0	0	0	0	0	0	0	0	0	6	10	8	2	54	15	5	4	2	3	1	1	0	9	10	0	16	5	0	4	2	8	7	9	3	4	23	2	11	28	0	23	8	5	14	8
OTU517	0	2	1	1	0	0	0	0	0	0	0	0	5	11	0	15	43	70	24	10	10	5	10	17	18	17	2	37	10	40	17	5	6	20	6	13	8	37	14	36	85	19	70	0	1	27	36	10	48
OTU518	0	6	2	11	0	1	0	0	0	0	0	0	0	5	0	9	18	9	0	0	0	2	1	0	11	2	0	0	0	0	32	10	13	0	0	0	0	0	0	0	0	2	68	2	5	11	5	0	3
OTU519	2	4	3	6	0	27	0	3	32	0	0	1	0	21	9	6	3	24	5	5	6	7	7	22	4	0	0	1	0	0	97	11	22	19	17	1	0	0	6	21	64	37	11	0	9	5	0	0	26
OTU520	1	7	7	20	0	0	0	0	0	1	0	0	1	1	2	4	15	5	8	2	11	25	41	18	11	4	3	1	0	3	8	22	2	8	0	1	13	1	6	41	56	54	48	5	20	12	3	12	4
OTU521	0	13	19	26	0	0	0	0	0	0	0	0	0	3	7	4	11	16	1	0	0	27	28	24	32	90	19	0	0	0	10	27	3	12	6	0	0	0	9	34	15	37	145	80	32	34	24	6	8
OTU522	91	0	0	0	36	8	348	101	1626	166	69	20	0	0	1	2	5	2	0	0	0	0	0	0	0	0	10	0	0	0	0	9	0	0	0	0	0	0	0	3	12	7	11	0	4	0	0	0	3
OTU523	0	7	8	29	0	0	0	0	0	0	0	0	0	4	0	8	4	35	3	4	6	8	0	1	0	0	0	1	0	0	16	1	0	5	2	9	3	8	0	4	6	1	3	0	0	13	0	10	5
OTU524	0	66	61	96	0	55	10	11	0	0	2	0	0	0	13	101	19	175	0	0	0	38	83	11	31	30	24	7	2	1	2	28	4	3	2	5	1	0	16	63	43	94	263	20	40	55	22	17	1
OTU525	0	0	0	0	0	0	0	0	0	0	0	0	0	5	0	8	29	29	4	2	3	1	0	6	8	16	20	0	1	2	111	51	28	19	9	37	0	0	0	34	1	42	55	0	13	21	39	34	21
OTU526	53	0	0	0	0	2	894	514	182	965	0	23	1	0	0	0	0	2	0	2	0	0	0	0	0	0	0	0	0	0	0	0	0	0	0	0	0	0	0	0	0	0	0	0	0	0	0	0	0
OTU527	0	22	15	15	0	0	0	0	0	0	0	0	4	15	15	1	2	22	3	15	21	72	82	35	3	9	7	0	0	0	5	4	3	9	0	0	0	0	0	57	73	94	19	0	1	6	33	13	6
OTU528	0	4	3	6	0	0	0	0	0	0	0	0	9	48	104	34	56	34	2	6	11	11	5	11	33	21	16	5	0	5	3	90	11	51	13	52	4	7	0	40	6	12	94	0	3	16	0	14	35
OTU529	1	4	2	10	0	28	0	0	0	0	2	1	19	8	10	18	33	40	21	7	16	19	17	10	6	0	0	12	4	4	31	0	4	53	7	17	4	0	30	19	12	28	0	0	4	2	0	2	32
OTU530	0	0	1	2	0	0	0	0	0	0	0	0	0	0	0	0	0	3	1	0	2	15	6	8	1	0	9	0	0	0	1186	0	515	0	0	0	0	0	0	2	8	9	20	0	0	0	1	0	1
OTU531	0	2	0	0	0	0	0	0	0	0	0	0	0	2	0	3	4	14	2	3	0	0	2	1	0	2	16	0	0	0	42	10	34	0	0	3	1	0	0	4	2	9	36	32	11	8	0	0	0
OTU532	0	0	0	0	0	0	0	0	0	0	0	0	7	28	32	12	2	36	29	48	41	2	0	15	7	4	2	17	8	13	0	12	0	35	16	21	79	61	0	18	10	21	0	0	0	16	0	0	46
OTU533	0	0	0	0	0	0	0	0	0	0	0	0	7	1	0	18	69	18	1	3	0	132	369	55	0	0	1	0	0	0	0	2	0	9	4	35	0	0	0	106	101	143	0	0	1	1	0	0	7
OTU534	0	16	1	15	0	0	0	0	0	0	2	0	0	10	0	14	32	0	0	3	0	14	14	18	10	15	0	0	0	1	213	46	78	4	0	8	14	0	0	29	12	18	68	0	19	34	25	0	6
OTU535	27	1	5	0	13	0	8	25	68	28	0	2	58	27	37	37	15	75	11	38	25	4	0	7	6	0	32	5	9	10	0	4	3	54	3	14	22	28	0	18	0	17	60	0	20	6	0	0	43
OTU536	0	0	1	8	0	0	0	0	0	0	0	0	31	17	9	1	20	12	3	53	46	31	27	25	15	13	10	1	0	0	14	19	59	28	8	26	0	0	0	60	56	34	55	17	14	35	0	0	15
OTU537	0	3	0	5	0	0	0	0	0	0	0	0	0	2	1	2	0	6	0	0	0	0	5	4	7	39	27	0	0	0	53	67	126	7	0	2	0	0	0	13	1	3	83	14	10	33	18	3	3
OTU538	0	0	0	0	0	1	0	0	0	0	0	0	2	37	60	7	9	12	10	3	16	0	0	1	50	0	7	3	10	16	0	0	0	34	24	37	86	47	29	0	0	0	4	0	0	0	0	0	48
OTU539	0	0	0	0	0	0	0	0	0	0	0	0	0	24	87	57	50	133	16	43	37	5	2	3	23	0	0	22	14	17	0	0	5	18	18	32	83	164	50	10	0	16	0	0	4	2	0	0	25
OTU540	0	13	6	7	0	0	0	0	0	0	0	0	0	0	8	22	15	41	1	5	4	15	26	7	2	9	1	0	0	0	54	2	21	23	23	30	0	0	0	44	76	74	22	85	32	10	0	2	42
OTU541	30	0	2	3	0	11	0	0	49	1707	0	24	0	0	0	4	4	9	0	5	0	2	27	4	0	0	0	0	0	0	0	0	0	7	0	0	0	0	0	48	0	38	21	12	0	0	0	13	0
OTU542	0	0	0	0	0	0	0	0	0	0	0	0	1	0	0	1	9	6	1	1	1	39	71	23	0	0	0	2	1	0	26	0	11	1	2	2	0	0	0	83	77	188	0	0	0	0	0	0	3
OTU543	0	0	0	0	0	0	0	0	0	0	0	0	4	101	53	28	13	30	48	16	41	0	0	0	0	0	0	47	6	46	0	0	0	58	29	48	64	83	35	3	0	16	0	0	0	2	0	0	95
OTU544	0	0	0	1	0	0	0	0	0	0	0	0	0	0	0	0	9	3	0	0	2	18	41	5	0	0	0	0	0	0	0	0	0	0	1	0	2	0	0	57	47	69	0	0	0	0	0	0	1
OTU545	34	0	0	0	4	0	329	15	620	1521	11	20	0	0	0	0	0	0	0	0	0	0	0	0	0	0	0	0	0	1	0	0	0	0	0	0	0	0	0	0	0	0	0	0	0	0	0	0	0
OTU546	0	0	0	0	0	0	0	0	1	0	0	0	46	34	45	2	5	12	32	35	38	0	0	2	1	0	0	9	10	25	0	0	0	40	19	12	32	24	36	6	0	3	0	0	0	2	0	0	51
OTU547	0	0	0	0	0	0	0	0	0	0	0	0	36	89	158	34	17	17	0	8	9	1	0	1	216	14	68	4	2	0	3	22	6	22	13	15	22	5	0	0	1	8	77	12	8	21	18	15	11
OTU548	0	0	0	0	0	0	0	0	0	0	0	0	17	12	11	7	8	16	16	16	19	4	4	1	11	2	7	29	9	42	1	5	10	39	18	39	52	81	57	4	7	6	23	10	11	12	7	12	47
OTU549	0	1	0	0	0	0	0	0	0	0	0	0	7	16	16	24	23	18	14	29	27	2	0	0	6	0	0	12	6	28	59	0	12	38	15	9	25	20	42	26	19	17	6	0	0	6	12	1	33
OTU550	0	0	2	3	0	0	1	0	0	0	0	0	0	0	2	57	125	55	0	0	0	0	9	0	1	11	28	0	0	0	56	67	16	3	0	0	0	0	0	10	0	1	200	53	36	131	12	16	0
OTU551	0	2	0	0	0	0	0	0	0	0	0	0	21	46	42	31	42	34	2	8	12	0	5	1	42	12	7	1	3	17	79	34	25	32	22	64	13	55	16	0	7	1	79	0	28	61	26	0	29
OTU552	0	0	0	0	0	0	3	0	0	0	2521	5	0	0	0	0	0	0	0	0	0	0	0	0	0	0	0	0	0	0	0	0	0	0	0	0	0	0	0	0	0	0	0	0	0	0	0	0	0
OTU553	0	0	0	0	0	0	0	0	0	0	0	0	52	34	33	14	32	37	2	0	0	0	0	4	101	1	8	2	0	6	28	10	10	33	18	20	1	13	30	14	0	0	102	2	5	38	14	5	42
OTU554	0	4	9	15	0	0	0	0	0	0	0	0	0	1	1	8	16	13	4	6	3	3	11	2	9	0	2	4	2	7	450	56	112	3	1	1	4	0	0	4	0	7	13	0	7	4	0	0	7
OTU555	0	29	12	137	0	0	0	0	0	0	1	1	19	0	0	6	3	11	14	2	19	5	0	0	1	0	11	10	1	2	104	0	47	5	9	2	0	7	0	1	0	5	2	0	0	1	0	0	7
OTU556	0	0	0	0	0	0	0	0	0	0	0	0	0	33	13	0	3	0	13	21	34	29	14	16	0	0	0	6	0	26	0	0	0	81	18	31	47	34	52	25	61	17	0	0	0	0	0	0	29
OTU557	0	0	0	0	0	0	0	0	0	0	0	0	6	53	240	3	0	0	14	87	55	3	0	2	1	0	146	3	1	4	0	0	0	6	3	15	43	7	17	0	3	0	0	0	0	4	0	0	2
OTU558	0	4	2	13	0	0	0	0	0	0	0	0	0	0	3	23	27	18	0	0	0	21	39	7	4	0	0	0	0	0	1	0	1	6	5	6	0	0	0	22	60	25	48	66	30	46	22	0	5
OTU559	0	0	0	0	0	0	0	0	0	0	0	0	0	2	0	0	0	5	0	3	1	0	0	0	0	0	0	1	3	4	0	0	0	81	37	47	8	15	10	0	0	0	0	0	0	0	0	0	117
OTU560	0	1	3	15	0	0	0	0	0	0	0	0	0	3	0	3	2	4	41	39	171	11	0	1	4	0	0	1	1	1	45	0	1	0	11	0	7	0	0	5	40	12	0	0	0	10	0	0	3
OTU561	0	4	24	25	0	0	170	75	0	0	372	317	0	0	6	2	0	0	6	25	32	7	0	7	0	0	0	0	0	0	0	0	9	0	0	1	0	6	0	31	0	16	0	0	0	7	0	0	1
OTU562	0	1	1	2	0	0	0	0	0	0	1	0	0	0	1	13	24	71	36	4	68	19	5	11	0	9	2	18	7	18	7	0	9	7	7	0	16	14	23	22	14	27	0	0	0	33	0	0	8
OTU563	0	1	3	4	0	0	0	0	0	0	0	0	0	20	20	13	1	6	6	4	1	10	2	6	5	15	26	2	2	3	30	10	16	19	11	26	11	18	0	23	2	15	24	15	11	31	0	0	19
OTU564	0	0	5	12	0	0	0	0	0	0	0	1	0	0	0	6	39	43	5	2	0	30	19	14	3	0	0	0	0	0	27	0	21	0	3	2	0	2	1	60	56	83	10	17	3	14	0	15	1
OTU565	0	0	0	0	0	0	0	0	0	0	0	0	22	45	23	16	6	23	33	43	29	1	0	1	25	1	0	27	25	18	11	0	7	25	24	37	34	56	35	3	0	7	0	0	0	7	0	0	51
OTU566	0	0	0	1	0	0	0	0	0	0	0	0	0	0	0	3	20	13	0	4	1	17	4	6	0	0	0	0	0	0	61	0	0	0	0	0	0	0	0	64	13	81	0	0	0	0	0	0	1
OTU567	0	12	6	3	0	0	0	0	0	0	0	0	0	14	20	63	117	44	0	0	0	0	0	0	42	28	53	1	0	3	179	39	67	17	7	11	2	4	16	0	0	0	41	2	19	32	10	15	9
OTU568	0	1	0	0	0	0	0	0	0	0	0	0	0	11	0	34	11	66	0	1	0	0	0	0	0	2	1	1	0	4	0	1	0	24	16	38	1	19	11	0	0	0	0	0	0	0	0	0	24
OTU569	0	0	0	0	0	0	0	0	0	0	0	0	0	20	12	4	0	3	26	6	4	0	0	0	0	0	0	15	8	12	0	0	0	35	20	37	12	14	16	2	5	7	0	0	0	4	0	0	52
OTU570	0	1	1	0	0	0	0	0	0	0	0	0	0	6	16	3	7	21	5	54	28	25	25	30	6	0	0	9	6	6	0	0	2	16	27	16	29	36	24	40	11	46	3	49	7	23	0	0	24
OTU571	0	0	0	0	0	0	0	0	0	0	0	0	0	0	6	1	1	7	14	20	43	5	2	2	3	0	0	1	0	1	1	0	0	6	0	8	1	0	3	34	38	53	0	0	0	0	0	0	12
OTU572	0	13	6	33	0	0	0	0	0	0	0	0	0	3	7	13	3	20	0	3	7	5	8	20	32	9	46	2	1	5	2	76	4	1	5	9	8	0	0	9	45	17	86	51	10	20	6	0	2
OTU573	0	0	0	0	0	0	0	0	0	0	0	0	6	26	25	30	7	23	47	29	19	4	0	8	0	0	0	17	8	22	2	0	0	44	23	14	51	50	45	13	0	7	5	0	0	3	0	0	53
OTU574	0	703	601	1114	0	0	0	0	0	0	8	0	0	0	4	0	0	0	0	0	0	0	0	0	0	0	0	0	0	0	6	0	0	0	0	0	0	0	0	0	0	0	0	0	0	0	0	0	0
OTU575	0	0	0	2	0	0	0	0	0	0	0	0	0	0	0	0	0	0	0	0	0	0	1	0	0	0	0	0	0	0	1	0	0	2	0	0	0	0	0	0	0	5	0	0	0	0	0	0	1
OTU576	0	1	1	4	0	0	1	1	0	0	0	0	0	0	0	0	0	0	9	2	10	0	0	0	0	0	0	0	0	0	0	0	1	0	0	0	0	0	0	0	0	0	0	0	0	3	0	0	0
OTU577	0	0	0	1	0	0	0	0	0	0	0	0	0	28	19	22	28	21	0	1	0	9	25	4	12	28	4	0	0	0	4	2	0	14	21	10	13	2	10	52	31	49	45	0	21	24	50	0	8
OTU578	0	16	28	24	0	0	0	0	0	0	0	0	0	2	7	2	14	0	3	0	3	7	12	15	15	17	0	2	0	0	78	39	33	0	5	1	0	0	0	54	54	60	56	1	0	3	0	0	1
OTU579	0	0	0	0	0	0	0	0	0	0	0	0	0	0	0	2	0	2	4	1	2	9	0	0	0	0	0	0	0	0	0	0	0	0	0	15	1	0	0	33	0	7	0	0	0	29	0	0	4
OTU580	9	155	175	308	0	0	0	16	0	0	1	1	0	3	2	14	9	5	5	9	5	6	0	0	7	0	0	2	0	0	35	0	57	16	6	11	3	9	0	0	0	2	2	0	0	8	25	0	4
OTU581	0	0	0	0	0	0	0	0	0	0	0	0	0	0	0	2	5	0	56	92	133	0	0	0	1	0	0	66	18	69	0	0	0	0	0	0	103	93	14	0	0	1	0	0	0	0	0	0	0
OTU582	192	0	0	8	149	72	95	78	735	408	0	20	40	35	63	10	1	22	1	7	4	2	0	1	6	0	1	1	0	6	0	0	1	4	12	6	19	9	11	2	1	2	8	0	0	4	0	21	6
OTU583	0	5	5	24	0	0	0	0	0	0	0	0	0	0	0	28	31	63	0	0	0	2	0	0	27	17	3	0	0	0	287	22	48	0	0	2	0	0	0	1	23	3	281	16	41	73	21	52	1
OTU584	0	0	0	1	0	0	0	0	0	0	0	1	0	9	18	3	1	19	4	2	3	2	0	5	6	2	22	0	2	3	47	12	33	18	32	44	19	34	72	6	0	6	54	39	25	26	19	8	34
OTU585	0	0	1	2	0	0	0	0	0	0	2	2	0	7	7	30	77	61	45	6	17	17	2	7	0	0	2	50	15	60	12	0	41	2	0	5	17	20	10	42	1	19	6	0	4	2	0	16	9
OTU586	1	24	15	21	0	0	0	0	0	0	0	0	0	0	0	1	13	1	0	3	0	1	1	6	0	13	0	0	2	0	250	52	36	6	11	24	0	0	0	4	1	3	22	0	5	7	5	0	3
OTU587	0	0	0	0	0	0	0	0	0	0	0	0	0	3	26	5	1	0	54	21	19	2	0	0	5	0	0	43	19	48	8	0	1	64	48	30	42	36	25	2	5	0	3	25	1	6	0	0	112
OTU588	0	3	1	12	0	0	0	0	0	0	0	0	0	11	4	10	8	19	20	11	4	0	0	7	13	0	10	6	5	23	105	22	14	15	17	9	8	26	7	15	20	25	20	24	12	26	35	8	15
OTU589	0	0	0	1	0	0	0	0	0	0	0	0	22	23	28	21	44	10	0	4	0	3	0	2	16	11	4	9	6	19	8	19	3	16	6	24	17	9	1	25	43	8	66	0	7	39	3	8	23
OTU590	0	0	0	0	0	0	0	0	1	0	0	0	0	61	70	28	16	25	35	179	131	10	0	1	14	0	6	10	6	6	35	0	22	32	17	22	39	41	40	11	0	7	5	0	0	0	0	0	12
OTU591	0	1	11	48	0	0	1	0	0	0	0	0	0	0	0	8	17	51	0	0	0	1	5	2	2	3	12	0	0	0	6	0	14	0	0	0	0	0	0	3	0	0	320	139	37	212	88	63	0
OTU592	0	0	0	0	0	0	0	0	0	0	0	0	0	17	26	8	14	17	15	24	28	13	6	13	1	0	16	12	7	18	46	0	33	33	19	24	19	10	12	31	6	30	3	0	12	13	12	0	56
OTU593	0	1	0	1	0	0	0	0	0	0	0	0	0	0	0	28	133	110	0	0	0	0	0	0	0	87	0	0	0	0	0	0	0	18	2	50	0	0	14	0	0	0	0	0	0	0	0	0	15
OTU594	0	3	0	13	0	0	0	0	0	0	0	0	0	15	1	6	31	18	13	7	12	6	12	1	14	18	25	4	0	1	38	16	23	6	11	7	20	21	2	34	1	53	18	0	12	18	0	0	17
OTU595	0	12	5	15	0	0	0	0	0	0	3	0	0	1	0	0	8	6	1	0	2	40	14	17	2	3	1	0	0	0	13	3	16	2	0	1	2	13	0	52	26	81	8	0	0	2	0	1	0
OTU596	0	0	1	1	0	0	0	0	0	0	0	0	12	170	258	4	0	0	0	0	0	0	0	0	148	0	39	0	0	0	1	0	2	0	0	2	0	0	0	0	0	0	35	0	3	39	0	0	0
OTU597	0	0	0	0	0	0	0	0	0	0	0	0	0	14	12	5	13	1	0	0	0	0	0	0	13	1	2	0	0	0	137	0	15	0	0	0	0	0	0	0	0	0	1	0	0	0	8	0	0
OTU598	0	18	20	26	0	0	0	0	0	0	0	0	0	0	0	14	18	7	1	0	0	26	48	17	13	12	10	2	2	1	82	73	55	0	0	4	0	0	0	20	37	21	98	0	13	21	13	0	0
OTU599	0	1	0	0	0	0	0	0	0	0	0	0	0	1	0	17	56	55	0	1	1	6	5	0	0	7	7	0	0	0	40	1	19	2	0	0	20	16	1	11	23	24	10	0	3	3	0	0	2
OTU600	1	2	1	0	0	0	1	2	0	6	2172	136	0	0	0	0	0	4	0	0	0	0	0	0	0	0	0	0	0	0	0	0	3	0	0	0	0	0	0	0	0	0	0	0	0	0	0	0	0
OTU601	0	0	0	0	0	0	0	0	0	0	0	0	0	0	0	0	0	0	2	6	0	0	0	5	0	0	0	0	0	0	0	0	3	5	0	0	0	0	0	5	0	3	0	0	0	0	0	0	0
OTU602	0	0	0	0	0	0	0	0	0	0	0	0	0	0	0	1	6	0	1	3	2	6	5	3	0	0	0	0	0	0	108	13	8	18	13	16	0	0	0	31	30	84	0	0	1	0	1	0	11
OTU603	0	0	0	6	0	0	0	0	0	0	0	0	0	0	0	0	0	0	0	18	31	9	34	20	11	0	1	0	0	0	187	65	187	1	0	0	0	0	0	28	4	24	45	15	17	21	26	9	0
OTU604	0	0	0	2	0	0	0	0	0	0	0	0	0	10	14	15	10	20	9	46	44	1	0	0	7	0	1	3	1	7	10	1	3	43	23	22	17	12	29	1	0	9	4	0	2	1	0	3	17
OTU605	0	0	0	1	0	0	0	0	0	0	1	0	0	0	0	6	0	0	6	55	50	16	10	14	5	0	0	0	0	2	55	0	38	0	0	0	0	0	0	7	0	26	20	26	0	0	0	18	0
OTU606	0	412	132	1609	0	0	0	0	0	0	1	0	0	0	0	0	0	0	0	0	0	0	0	0	0	0	0	0	0	0	34	6	0	0	0	0	0	0	0	0	0	0	0	0	0	0	0	0	0
OTU607	0	6	2	15	0	0	0	0	0	0	0	0	1	0	0	8	22	9	2	0	8	6	33	0	0	3	0	0	3	0	10	1	2	1	0	1	0	0	2	13	33	10	15	0	8	10	22	0	0
OTU608	0	0	0	2	0	1	0	0	0	0	0	0	24	71	49	17	16	6	21	15	25	2	1	10	21	1	25	17	5	15	86	18	38	27	33	27	36	32	9	15	2	22	60	6	35	23	17	0	35
OTU609	5	4	11	9	0	0	5	70	0	0	81	497	17	10	13	4	1	0	19	40	82	0	17	23	22	0	0	12	0	4	5	0	27	0	0	6	14	0	0	55	0	28	5	0	0	17	0	0	0
OTU610	0	1	0	1	0	0	0	0	0	0	0	0	4	22	43	3	1	5	13	20	18	15	0	3	5	0	0	50	37	77	2	14	11	83	21	29	46	34	17	23	0	17	11	0	3	17	38	12	75
OTU611	0	1	1	0	0	0	0	0	0	0	0	0	0	9	2	9	1	0	37	3	10	19	0	5	1	0	0	3	0	3	7	0	0	24	16	30	3	8	0	11	0	10	0	0	0	1	1	0	76
OTU612	0	0	1	2	0	0	0	0	0	0	0	0	17	18	4	13	4	9	11	17	22	9	9	5	5	6	12	2	2	8	23	3	53	25	12	33	12	26	0	28	11	13	32	22	25	26	5	23	16
OTU613	0	0	0	7	0	0	0	0	0	0	0	0	0	2	4	3	7	19	0	14	3	16	43	13	2	44	0	1	4	2	9	0	11	7	8	6	11	42	7	47	97	41	52	53	5	41	0	0	3
OTU614	0	0	0	0	0	0	0	0	0	0	0	0	5	34	11	11	35	34	13	47	75	0	7	4	0	6	0	12	0	14	0	0	1	12	13	7	24	28	46	2	4	22	8	1	3	2	0	5	7
OTU615	0	4	6	0	0	0	0	0	0	0	0	0	20	15	18	25	13	34	18	30	15	5	9	0	20	15	12	19	8	25	102	17	26	9	4	3	17	32	2	9	2	6	36	6	6	23	6	4	14
OTU616	0	0	1	0	0	0	0	0	0	0	0	0	0	0	2	5	3	13	3	4	2	3	0	0	92	12	20	6	3	8	8	44	24	1	4	4	16	28	29	6	0	2	37	21	5	17	0	11	2
OTU617	0	0	0	0	0	0	0	0	0	0	0	0	45	79	58	0	0	2	38	27	31	0	0	0	0	0	0	28	4	35	0	0	0	23	8	17	41	14	0	0	0	0	0	0	0	0	0	0	47
OTU618	0	2	2	0	0	2	1	0	0	0	16	1	0	2	2	15	5	25	334	18	125	11	19	21	0	8	27	0	2	1	54	29	26	11	9	5	2	12	9	73	11	32	0	0	0	10	0	0	4
OTU619	6	5	2	5	0	1	0	1	38	0	0	0	0	0	17	32	41	62	0	6	1	10	10	2	22	12	8	1	4	0	22	34	68	33	0	21	8	0	7	13	44	16	123	12	0	33	1	0	24
OTU620	0	2	2	2	0	0	0	0	0	0	2	0	0	0	0	0	0	0	2	0	5	10	0	1	0	0	0	0	0	1	0	0	8	1	1	0	0	0	0	3	0	17	18	0	3	2	0	0	0
OTU621	0	1	0	1	0	0	0	0	0	0	0	0	0	2	25	6	18	4	6	5	3	12	28	16	7	13	4	0	0	0	33	6	12	8	17	7	0	3	0	50	38	32	3	0	15	18	12	27	13
OTU622	0	0	0	0	0	0	0	0	0	0	0	0	0	16	26	31	17	45	80	28	24	0	0	4	0	0	0	38	21	60	8	0	3	61	24	32	98	60	0	0	0	9	0	0	0	1	0	0	84
OTU623	43	0	0	1	5	0	554	277	612	54	573	73	0	0	0	0	0	0	0	0	0	0	0	0	1	0	0	0	0	0	0	0	0	0	0	0	0	0	0	0	0	0	0	0	0	0	0	28	0
OTU624	71	0	0	6	56	254	78	73	164	285	0	5	29	4	10	6	12	24	0	4	3	2	3	2	2	0	0	0	2	1	0	0	0	10	8	8	0	10	25	23	14	16	11	0	9	1	0	20	6
OTU625	0	17	8	29	0	0	0	0	0	0	3	0	0	0	0	0	6	12	2	0	1	6	0	2	0	0	0	0	2	0	54	0	18	0	2	4	0	0	0	3	0	3	0	0	1	0	0	0	1
OTU626	0	0	0	0	0	0	0	0	0	0	0	0	35	51	78	18	10	0	25	9	9	0	0	0	0	0	0	203	69	178	0	0	0	18	15	35	178	163	58	0	0	0	0	0	0	0	0	0	31
OTU627	0	0	0	0	0	0	0	0	0	0	0	0	49	41	99	32	37	28	27	78	63	1	3	1	11	0	13	21	14	36	1	2	0	5	4	12	183	129	91	7	0	12	1	0	0	0	24	0	7
OTU628	3	5	2	10	7	101	12	7	87	11	10	24	0	14	12	22	19	32	6	19	5	1	14	1	17	13	17	2	1	6	9	70	5	13	15	6	0	2	12	0	0	9	69	2	4	54	50	0	21
OTU629	0	1	0	5	0	0	0	0	0	3	0	0	0	11	10	23	30	49	3	16	6	8	30	11	0	0	14	3	0	11	116	4	7	62	5	33	35	28	24	22	0	22	22	0	14	6	0	0	39
OTU630	0	2	1	4	0	0	0	0	0	0	0	0	0	8	8	24	14	23	14	7	2	42	3	20	16	5	11	6	7	20	125	13	43	12	3	6	10	16	8	43	10	30	51	8	14	13	10	0	10
OTU631	0	9	26	8	0	0	0	0	0	0	1	2	0	52	59	46	15	14	8	60	39	15	7	6	29	0	0	4	2	10	49	13	161	37	11	15	16	53	34	21	0	17	36	0	0	31	40	4	7
OTU632	1	3	7	4	0	0	0	0	0	0	0	0	1	9	9	9	8	0	7	29	28	19	26	13	8	6	19	2	4	1	35	9	31	11	9	20	12	41	36	30	0	27	16	11	0	27	28	0	17
OTU633	0	27	4	13	0	0	0	0	0	0	0	0	9	15	26	3	12	7	9	23	11	10	21	4	8	6	12	14	3	18	54	12	17	12	13	15	15	23	2	23	27	25	36	0	0	17	0	0	14
OTU634	0	1	2	3	0	0	0	0	0	0	0	0	54	53	61	45	26	37	6	25	23	1	0	3	35	0	4	8	0	6	34	45	10	52	28	50	33	46	45	22	10	9	37	0	15	13	0	0	31
OTU635	0	0	0	0	0	0	0	0	0	0	0	0	0	31	32	5	0	4	102	25	26	0	0	0	1	0	0	40	10	55	0	0	0	104	45	50	70	75	17	4	0	0	0	0	0	0	0	0	121
OTU636	0	2	0	5	0	0	0	0	0	0	0	0	0	0	0	3	8	37	1	0	3	0	0	0	0	0	0	0	0	0	11	0	3	12	0	2	4	21	0	3	0	17	19	0	1	0	0	0	10
OTU637	0	3	0	0	0	0	0	0	0	0	0	0	3	17	45	14	45	21	39	9	22	1	0	3	28	6	14	13	0	24	88	0	33	4	11	25	35	19	0	5	0	4	17	0	1	23	23	0	25
OTU638	0	0	0	1	0	0	0	0	0	0	0	0	1	29	35	17	3	16	13	11	16	14	2	4	7	1	1	9	5	12	54	5	19	76	19	44	36	9	15	30	3	32	14	2	0	25	2	0	68
OTU639	0	4	0	0	0	0	0	0	0	0	0	0	1	2	0	2	4	9	66	59	88	5	12	3	0	0	1	41	9	47	24	1	4	4	0	6	18	28	0	6	1	10	4	0	0	1	0	0	4
OTU640	0	20	12	18	0	0	0	1	0	0	1	0	0	1	0	9	10	18	4	0	1	15	22	12	10	9	13	0	0	0	10	22	6	0	0	0	0	2	0	10	19	13	49	17	13	30	8	38	0
OTU641	11	0	0	0	9	20	23	7	174	13	1	4	8	12	3	13	43	64	0	1	0	57	10	24	1	0	0	0	0	4	0	0	0	17	12	10	3	0	0	68	82	75	2	0	0	0	0	0	4
OTU642	0	3	1	1	0	0	0	0	0	0	0	0	0	0	0	3	10	15	6	1	1	9	13	3	0	1	6	0	0	2	16	1	4	3	5	0	0	0	1	20	46	27	5	1	0	8	1	1	0
OTU643	0	2	0	12	0	0	1	0	0	0	1	0	0	0	0	0	0	0	4	2	6	0	0	1	0	0	0	0	0	0	95	15	117	0	0	0	0	0	0	1	0	0	0	0	0	0	0	0	0
OTU644	0	13	5	38	0	0	0	0	0	0	5	0	0	7	0	1	6	22	6	0	1	20	4	11	10	0	0	1	0	0	112	29	32	3	3	0	0	0	0	22	22	34	47	0	7	11	0	0	4
OTU645	0	4	0	3	0	0	0	0	0	0	0	0	0	8	24	1	0	4	16	12	20	4	0	0	2	9	0	6	1	3	0	0	0	32	13	32	10	19	25	10	17	0	1	0	0	0	0	0	42
OTU646	0	0	0	0	0	0	0	0	0	0	0	0	0	0	0	0	0	0	7	4	2	0	0	0	0	0	0	0	0	0	64	7	0	0	0	0	0	0	0	0	1	0	0	0	0	0	0	0	0
OTU647	0	8	1	2	0	0	0	0	0	0	0	0	0	3	22	17	40	20	2	10	5	14	7	18	15	1	14	4	2	10	95	41	34	35	1	15	10	7	1	58	85	57	51	0	11	26	0	0	16
OTU648	0	0	0	1	0	0	0	0	0	0	0	0	12	36	19	22	10	42	38	17	28	7	0	4	3	0	3	43	25	45	10	0	0	55	27	61	61	128	116	15	0	6	0	0	0	0	0	0	48
OTU649	0	0	1	2	0	0	0	0	0	0	0	0	0	10	7	2	2	5	20	29	29	32	18	2	8	0	3	8	3	12	45	3	12	15	15	32	11	10	0	36	1	36	9	0	6	7	0	0	19
OTU650	0	2	0	1	0	0	0	0	0	0	0	0	0	0	0	16	4	22	0	0	0	4	0	5	2	0	0	0	0	0	15	0	0	12	13	3	0	0	0	54	20	51	0	0	0	5	0	0	6
OTU651	14	2	0	2	0	10	31	34	32	1	2	8	0	8	17	41	69	134	0	10	3	13	2	13	15	0	2	0	0	3	6	1	6	13	8	16	6	8	0	27	1	19	3	0	0	18	0	0	25
OTU652	0	9	2	25	0	0	0	0	0	0	0	0	0	10	15	4	16	17	2	10	6	6	8	5	14	8	15	0	0	0	9	21	5	27	5	12	0	0	0	26	2	35	21	11	14	27	11	8	11
OTU653	0	0	0	0	0	0	0	0	0	0	0	0	20	14	32	0	2	13	10	42	26	26	10	9	1	0	0	2	0	2	9	0	42	68	15	25	3	14	37	33	22	44	6	1	0	1	0	0	42
OTU654	0	0	0	0	0	0	0	0	0	0	0	0	10	22	21	9	5	4	3	7	14	12	1	7	0	0	0	6	2	8	5	0	6	46	19	37	14	6	24	21	10	6	0	0	0	1	0	0	47
OTU655	0	0	0	0	0	0	1	6	14	0	2066	46	0	0	0	0	1	0	0	0	0	0	0	0	0	0	0	0	0	0	0	0	0	0	0	0	0	0	0	0	0	0	0	0	0	0	0	0	0
OTU656	0	0	0	0	0	0	921	869	3	0	330	4	0	1	0	0	0	0	0	0	0	0	0	0	0	0	0	0	0	0	0	0	0	0	0	0	0	0	0	0	0	0	0	0	0	0	0	0	0
OTU657	0	0	0	0	0	0	0	0	0	0	0	0	0	0	0	0	0	0	1	51	31	19	4	22	27	38	26	0	0	0	9	44	16	0	0	0	4	0	0	59	75	92	177	44	58	122	46	97	0
OTU658	1	2	18	5	0	0	8	1	0	1	1191	757	0	0	0	2	0	0	0	1	0	0	0	0	0	0	0	0	0	2	0	0	41	0	0	0	2	0	0	1	0	0	0	0	0	0	0	0	0
OTU659	0	0	1	1	0	0	0	0	0	0	0	0	0	4	3	42	22	23	0	1	0	9	0	9	33	16	24	0	0	0	103	13	46	7	12	17	3	0	0	21	0	35	53	0	11	50	7	28	7
OTU660	0	3	5	5	0	0	0	0	0	0	0	0	0	42	24	29	35	49	2	11	10	6	0	7	7	0	17	1	0	1	68	29	18	29	22	20	5	7	0	16	4	12	14	0	0	0	0	0	25
OTU661	4	0	0	0	0	0	0	0	7	2075	0	0	0	0	0	0	0	0	4	0	0	0	0	0	0	0	0	0	0	1	10	0	0	0	0	0	0	0	0	0	0	0	0	0	0	1	0	0	0
OTU662	0	0	0	5	0	0	0	0	0	0	0	0	0	0	0	1	0	18	38	11	33	14	8	1	3	0	0	1	0	0	6	0	32	0	0	0	0	0	0	0	0	0	0	0	0	2	0	0	0
OTU663	0	8	3	13	0	0	0	0	0	0	0	0	0	4	6	5	9	5	2	0	5	37	32	33	1	0	0	0	0	0	63	0	65	6	7	8	2	0	0	62	54	37	0	0	0	5	0	0	8
OTU664	0	0	0	0	0	0	0	0	0	0	0	0	0	8	20	2	0	0	17	13	9	1	0	8	0	0	0	10	0	9	2	0	0	17	11	12	7	5	23	32	0	17	0	0	0	0	0	0	28
OTU665	0	0	0	2	1	0	0	0	0	0	0	0	0	0	0	0	0	3	0	0	0	0	0	0	0	0	7	0	0	0	14	0	2	1	0	0	0	0	0	2	0	1	5	0	0	10	0	1	0
OTU666	0	0	0	0	0	0	0	0	0	0	0	0	0	17	18	5	0	2	83	26	32	0	0	8	3	0	0	47	10	67	0	0	0	36	13	25	32	23	70	2	0	1	0	0	0	1	0	0	68
OTU667	0	0	0	2	0	0	0	0	0	0	0	0	0	0	17	0	2	10	0	0	0	0	0	0	28	10	6	0	0	0	5	0	9	0	0	0	0	0	0	0	0	0	67	0	4	14	7	28	0
OTU668	0	0	0	0	0	0	0	0	0	0	0	0	0	0	0	2	8	5	0	0	0	30	28	2	0	0	0	0	0	0	0	0	0	10	0	0	0	0	0	11	11	26	0	0	0	0	0	0	0
OTU669	0	0	0	2	0	0	0	0	1	0	0	0	0	11	3	16	33	13	0	0	0	0	0	7	43	8	36	0	0	0	3	1	0	8	2	18	3	0	0	1	0	5	54	6	0	15	5	11	10
OTU670	0	26	12	27	0	0	0	0	0	0	0	0	0	0	0	2	4	3	1	0	0	10	9	4	4	0	29	0	0	1	39	122	8	6	3	12	0	0	0	8	35	3	75	84	0	42	5	0	5
OTU671	0	0	0	0	0	0	0	0	0	0	0	0	0	0	0	9	19	14	1	0	0	3	0	0	7	0	3	2	0	5	54	20	37	1	0	0	0	0	0	26	21	15	107	40	18	60	0	13	0
OTU672	0	0	1	2	0	0	0	0	0	0	0	0	0	0	0	10	6	8	47	1	29	28	0	14	2	0	36	0	1	4	82	5	270	3	0	0	0	0	0	5	4	18	0	0	0	1	0	0	1
OTU673	0	0	0	0	0	0	0	0	0	0	0	0	0	22	8	7	5	18	2	0	6	0	0	0	0	0	0	0	4	1	0	0	1	44	13	43	27	25	19	1	0	0	1	0	0	1	0	0	76
OTU674	0	9	8	4	0	0	0	95	0	0	1	1	0	0	3	21	4	28	3	6	13	4	21	5	0	3	48	0	2	3	5	0	0	0	3	0	0	19	0	32	30	55	28	16	16	19	0	0	0
OTU675	0	0	0	1	0	0	0	0	0	0	0	0	0	23	18	6	16	5	0	3	1	0	0	1	16	0	0	9	1	7	0	2	0	43	34	44	64	121	63	8	0	6	0	0	0	0	0	0	31
OTU676	0	0	0	1	0	0	0	0	0	0	0	0	2	8	18	23	7	24	43	21	21	3	0	1	3	0	5	34	5	24	2	0	0	31	24	27	76	72	13	24	3	17	0	0	0	5	0	1	47
OTU677	0	0	0	0	0	0	0	0	0	0	5	23	38	45	29	4	0	10	13	40	28	8	7	43	1	0	0	51	8	18	9	0	111	0	2	0	61	80	3	11	0	2	6	0	0	7	20	0	5
OTU678	0	0	0	2	0	0	0	0	0	0	0	0	0	0	0	9	19	1	12	8	8	3	0	1	0	0	0	1	3	0	375	14	120	8	0	0	0	0	0	0	0	10	0	0	0	4	0	31	0
OTU679	0	0	0	0	0	0	0	0	0	0	0	0	0	15	23	5	3	12	46	31	50	3	0	3	20	1	5	42	10	45	0	2	0	3	4	5	49	33	14	14	16	14	8	3	0	13	0	0	0
OTU680	1	1	0	1	0	0	0	0	0	0	0	0	0	52	55	0	6	0	0	9	0	3	0	2	1	0	0	1	1	0	0	2	0	73	19	52	0	22	10	4	18	4	6	0	3	0	0	0	51
OTU681	0	2	0	2	0	0	0	0	0	0	0	0	0	10	1	0	3	4	26	3	10	10	0	13	6	10	1	0	1	4	1	9	3	59	50	53	7	18	10	8	3	4	0	0	3	2	0	0	121
OTU682	0	0	0	2	0	0	0	0	0	0	0	0	0	7	23	18	7	28	19	60	74	0	1	5	4	2	2	3	0	7	0	0	0	18	13	5	24	32	50	6	0	4	0	0	0	0	0	0	4
OTU683	0	0	0	0	0	0	0	0	0	0	0	0	0	44	25	11	3	0	40	12	17	0	0	0	1	0	0	39	12	35	0	0	0	34	12	20	20	54	21	4	0	0	0	0	0	0	0	0	72
OTU684	0	0	0	0	0	0	0	0	0	0	0	0	0	0	0	0	0	0	0	0	1	34	21	22	0	0	0	0	0	0	0	0	0	0	0	0	0	0	0	114	38	56	0	0	0	0	0	0	0
OTU685	0	0	0	0	0	0	0	0	0	0	0	0	23	17	9	10	6	3	10	9	5	0	0	4	6	0	0	95	21	95	0	0	0	5	2	16	145	107	93	9	0	4	2	0	0	1	0	0	5
OTU686	0	1	0	0	0	0	0	0	0	0	0	0	0	15	15	38	35	29	2	6	7	3	3	6	9	5	5	2	0	0	26	2	46	46	28	51	1	10	8	22	21	25	72	12	3	38	11	45	27
OTU687	0	0	0	0	0	0	0	0	0	0	0	0	7	6	19	5	12	7	7	35	23	28	9	15	2	0	1	4	3	2	5	0	0	17	52	32	14	41	0	51	34	17	0	0	0	6	0	0	28
OTU688	1	1	0	0	0	0	0	0	0	0	0	0	0	47	71	24	11	38	2	1	1	0	7	1	25	32	38	0	0	1	1	0	0	9	0	4	3	0	0	50	24	43	49	0	8	70	0	24	12
OTU689	0	0	0	0	0	0	0	0	0	0	0	0	18	22	81	5	0	0	9	39	48	1	0	12	36	0	0	12	4	22	0	0	0	1	2	6	58	42	0	14	0	5	15	0	7	4	15	0	6
OTU690	0	0	0	2	0	0	0	0	0	0	0	0	25	10	14	13	5	19	1	19	21	20	7	7	4	0	0	1	0	1	0	0	29	18	11	18	0	0	0	46	18	51	0	0	0	8	0	0	14
OTU691	0	178	240	252	0	0	11	18	0	0	13	4	0	0	0	0	4	0	20	5	21	4	2	2	0	0	0	0	0	0	24	0	88	0	0	6	0	0	0	9	0	3	0	0	0	0	0	0	0
OTU692	0	0	0	0	0	0	0	0	0	0	0	0	0	20	21	8	1	4	169	16	42	3	0	6	5	0	0	33	11	57	16	0	1	44	21	28	32	8	0	9	0	6	0	0	0	0	0	0	65
OTU693	0	0	0	1	0	0	0	0	0	0	0	0	0	14	21	32	28	31	0	0	0	3	6	4	17	17	41	0	0	0	0	12	6	6	3	6	0	9	0	21	32	12	69	0	27	56	10	11	11
OTU694	0	8	13	18	0	0	0	0	0	0	1	0	0	2	0	11	20	28	36	45	114	5	8	6	0	0	2	20	5	3	13	5	0	9	8	7	15	80	121	5	0	7	0	0	0	0	0	0	10
OTU695	0	3	2	1	0	0	0	0	0	0	0	0	0	6	2	4	14	17	11	32	22	14	0	9	9	0	11	6	3	5	39	15	5	9	10	5	31	46	46	16	17	10	19	1	0	2	0	0	10
OTU696	0	0	0	0	0	0	0	0	0	0	0	0	26	6	3	18	114	75	11	2	22	0	0	0	0	0	0	26	24	33	1	2	4	52	24	42	34	28	38	3	0	12	20	0	0	37	0	0	73
OTU697	0	0	0	0	0	0	0	0	0	0	0	0	42	22	8	0	0	7	16	6	7	13	9	6	6	0	0	10	14	30	10	0	0	46	32	44	45	47	26	7	0	10	0	3	0	1	0	1	74
OTU698	15	0	0	0	0	0	0	0	889	876	11	89	0	0	3	1	1	0	0	1	0	5	0	3	0	0	0	0	0	0	4	0	1	0	0	0	3	0	0	4	0	0	0	0	0	0	0	0	0
OTU699	0	0	0	0	0	0	0	0	0	0	0	0	18	23	10	7	15	14	19	19	17	2	0	8	13	0	7	15	10	36	7	5	0	28	9	25	11	24	11	11	13	6	0	6	0	0	0	0	12
OTU700	0	5	1	13	0	0	0	0	0	0	0	0	13	26	21	6	10	5	16	21	31	1	0	0	2	1	0	3	2	4	0	19	0	31	15	26	11	16	0	4	0	3	31	47	21	13	7	0	23
OTU701	0	0	0	0	0	0	0	0	0	0	0	0	0	5	0	0	0	0	0	0	0	42	99	29	0	0	0	0	0	0	1	0	1	0	0	0	0	0	0	79	90	66	0	0	0	0	0	0	0
OTU702	0	0	0	0	0	0	0	0	0	0	0	0	21	45	149	25	23	18	1	4	0	0	0	0	43	3	24	33	4	40	39	1	0	11	24	23	25	52	33	0	0	0	5	0	0	17	0	9	33
OTU703	0	0	0	0	0	0	0	0	0	0	0	0	39	34	41	9	2	6	39	27	15	0	0	0	0	0	0	107	27	103	0	0	0	18	12	14	147	116	189	0	0	0	0	0	0	0	0	0	27
OTU704	0	8	21	12	0	0	0	0	0	0	0	0	0	2	0	9	15	22	7	25	17	16	3	10	1	10	0	3	0	5	29	23	55	29	6	16	0	18	24	3	26	23	19	57	0	39	0	0	9
OTU705	0	4	3	8	0	0	0	0	0	0	0	0	0	8	7	0	2	8	13	9	13	10	4	9	4	6	0	3	4	4	161	25	48	2	0	4	24	29	9	25	0	15	0	40	6	2	0	0	3
OTU706	26	0	0	0	46	9	19	21	656	228	875	29	0	0	0	1	0	0	0	0	0	0	0	0	0	0	0	0	0	0	0	0	0	0	0	0	0	0	0	0	0	0	0	0	0	0	0	0	0
OTU707	0	1	0	9	0	0	0	0	0	0	0	0	0	9	5	15	12	9	0	7	3	8	0	5	23	16	20	3	6	7	80	39	26	9	7	9	3	4	16	29	0	22	85	11	19	12	22	0	17
OTU708	0	0	0	0	0	0	0	0	0	0	0	0	0	39	9	10	14	1	3	1	6	0	0	3	0	0	12	6	2	20	0	0	0	17	18	32	76	103	32	4	0	0	0	0	0	0	0	0	25
OTU709	0	10	4	34	0	0	0	0	0	0	0	0	0	0	11	0	7	1	1	2	3	1	0	1	0	0	0	0	2	2	0	0	5	0	1	0	0	16	0	2	0	2	0	0	0	2	0	0	0
OTU710	0	0	0	1	0	0	0	0	0	0	0	0	0	0	0	0	0	0	0	0	0	3	0	0	2	0	1	0	0	0	16	0	4	0	0	0	0	0	0	3	0	15	0	0	0	0	0	0	0
OTU711	0	0	0	0	0	0	0	0	0	0	0	0	19	2	3	7	25	27	14	0	11	6	0	2	0	0	0	3	0	3	24	13	0	6	5	3	2	0	7	10	3	4	0	0	0	19	1	6	6
OTU712	0	0	0	0	0	0	0	0	0	0	0	0	0	0	3	26	38	23	0	0	0	1	2	5	16	7	31	2	1	4	22	22	0	33	15	16	0	0	0	14	0	18	78	30	0	25	0	0	6
OTU713	0	0	0	0	0	0	0	0	0	0	0	0	0	76	136	23	19	53	5	9	10	0	0	0	0	0	0	54	29	61	0	0	0	51	34	26	82	62	3	0	0	0	0	0	0	0	0	0	68
OTU714	0	0	0	0	0	0	0	0	0	0	0	0	16	33	31	6	0	5	75	13	20	3	0	0	3	0	0	39	16	19	0	0	0	78	15	25	24	55	22	0	0	3	0	0	0	0	0	0	70
OTU715	53	0	0	4	0	0	0	1	32	1291	3	110	0	4	3	1	0	3	0	1	1	17	3	4	5	0	2	2	0	3	5	0	3	0	0	0	0	0	0	0	0	0	8	0	12	6	0	0	0
OTU716	0	8	4	17	0	0	1	0	0	0	0	0	0	4	0	15	17	10	0	1	3	5	0	2	3	0	0	3	1	2	30	37	7	22	3	23	1	0	1	19	26	11	72	23	4	4	0	0	19
OTU717	0	5	3	4	0	0	0	0	0	0	0	0	0	8	4	4	0	3	1	1	4	18	1	20	1	3	2	0	0	1	23	0	86	1	1	1	0	0	0	47	9	40	3	0	0	5	3	1	1
OTU718	0	0	0	0	0	0	0	0	0	0	0	0	18	13	18	0	0	0	29	15	6	0	3	4	11	0	0	36	6	45	22	0	10	8	5	7	34	30	1	9	0	1	0	0	0	0	0	0	8
OTU719	0	8	1	27	0	0	0	0	0	0	0	0	0	1	0	23	52	45	3	1	2	0	0	0	0	0	0	1	0	7	51	15	11	45	19	25	5	0	0	13	0	3	47	0	0	16	0	0	29
OTU720	0	0	0	1	0	0	0	0	0	0	0	0	0	4	39	19	6	50	0	4	5	11	29	11	13	28	0	2	0	3	11	0	42	16	10	8	5	23	7	49	66	35	63	5	20	68	1	15	9
OTU721	0	0	0	0	0	0	0	0	0	0	0	0	22	39	7	11	0	0	9	2	2	1	0	2	3	0	13	8	3	9	6	0	3	46	41	52	29	18	8	3	0	9	22	0	2	0	0	0	47
OTU722	0	0	0	0	0	2	0	0	0	0	0	0	11	117	163	3	1	3	0	9	4	4	1	5	1	1	4	5	2	13	0	0	0	36	27	42	81	104	56	20	28	3	4	0	0	4	0	0	31
OTU723	0	0	0	0	0	0	0	0	0	0	0	0	0	0	0	8	2	6	15	0	20	2	0	0	0	0	0	0	5	1	0	0	0	0	0	0	17	9	0	0	0	4	0	0	0	0	0	0	0
OTU724	44	0	0	3	43	22	50	71	672	26	2	9	6	6	41	2	0	31	0	4	2	4	4	0	5	1	0	1	0	4	6	0	0	21	16	15	7	16	0	25	17	10	43	0	0	3	22	0	21
OTU725	0	0	0	0	0	0	0	0	0	0	0	0	2	17	16	7	17	0	1	9	4	0	0	3	9	19	7	10	4	10	135	0	18	45	16	39	4	14	11	0	0	5	2	4	6	0	0	0	47
OTU726	0	1	0	0	0	0	0	0	0	0	0	0	0	9	0	2	0	0	62	63	84	0	6	0	4	0	0	21	12	28	0	0	0	6	0	6	63	24	38	0	0	7	0	0	0	0	0	0	11
OTU727	0	1	0	0	0	0	0	0	0	0	0	0	22	68	78	40	38	38	1	19	27	8	0	4	11	0	2	9	7	24	25	12	8	86	20	74	7	30	34	19	8	12	19	0	0	5	1	0	52
OTU728	0	0	0	0	0	0	0	0	0	0	0	0	0	20	19	12	14	7	0	0	0	4	3	0	18	30	2	1	0	6	0	0	0	8	0	20	6	7	16	7	0	12	133	34	29	51	0	29	12
OTU729	0	1	0	1	0	0	0	0	0	0	0	0	2	0	0	0	2	1	3	0	4	0	2	1	0	0	0	1	1	0	41	0	0	0	1	3	0	0	0	10	0	12	0	18	0	0	0	0	2
OTU730	0	1	1	2	0	0	0	0	0	0	0	0	0	0	8	30	45	26	0	0	0	0	1	1	3	2	32	0	0	1	133	46	8	22	0	12	0	0	0	0	0	10	34	0	6	10	1	0	5
OTU731	0	0	0	0	0	0	0	0	0	0	0	0	0	0	3	8	34	11	0	0	0	21	4	13	31	8	6	0	0	0	44	34	29	12	9	3	0	0	0	25	0	34	48	52	39	17	3	0	4
OTU732	0	0	0	0	0	0	0	0	0	0	0	0	0	8	6	8	12	7	41	6	7	11	0	4	3	0	0	9	2	11	106	2	23	27	6	12	15	12	0	8	0	5	8	0	0	1	0	0	22
OTU733	0	6	1	3	0	0	0	0	0	0	0	0	0	1	2	31	70	28	0	0	0	0	0	1	25	11	0	0	2	0	176	10	89	0	0	3	0	10	0	1	0	1	124	0	13	39	0	1	0
OTU734	0	0	0	1	0	0	0	0	0	0	0	0	0	0	0	1	16	0	0	0	0	0	0	2	0	0	0	0	0	0	0	0	0	11	8	5	0	0	0	8	0	6	0	0	0	0	0	0	7
OTU735	0	7	9	18	0	0	0	0	0	0	0	0	0	35	66	4	18	15	0	1	0	4	1	4	24	1	63	0	0	2	25	91	6	14	4	12	1	5	12	19	0	13	92	0	6	43	4	4	8
OTU736	247	1	0	2	101	55	82	40	719	241	1	19	0	5	11	19	1	14	0	10	1	2	0	0	0	0	0	0	2	9	0	5	0	2	0	0	1	0	0	5	15	5	0	0	4	2	0	11	8
OTU737	0	0	0	0	0	0	0	0	1	0	0	0	0	0	0	0	0	0	3	3	16	10	0	7	21	5	0	0	0	0	18	15	2	0	0	0	0	0	0	28	0	55	37	14	19	57	26	26	0
OTU738	0	1	0	2	11	0	0	1	0	0	0	0	0	26	72	45	28	35	0	8	3	16	8	8	13	4	2	4	0	0	26	0	9	54	24	71	5	0	9	40	0	13	59	133	22	40	16	0	22
OTU739	0	1	0	2	0	0	0	0	0	0	0	0	10	12	11	18	9	8	0	13	12	30	29	15	0	0	0	1	0	8	0	0	26	15	7	15	14	47	9	28	31	29	0	0	0	2	0	0	19
OTU740	0	1	0	1	0	0	0	0	0	0	1	0	31	36	16	2	12	11	18	10	20	5	0	0	7	0	0	18	3	9	1	0	2	39	37	32	113	84	57	2	0	5	0	0	0	0	0	0	36
OTU741	0	12	14	39	0	0	0	0	0	0	0	0	0	0	0	2	0	0	3	5	8	5	10	2	3	8	0	0	0	0	21	36	16	4	0	0	0	0	0	10	14	7	18	0	0	13	10	18	4
OTU742	0	0	0	6	0	0	0	0	0	0	0	0	0	8	12	19	33	46	1	9	5	13	1	9	0	8	0	0	7	1	4	0	0	19	14	37	6	4	0	14	8	22	0	18	1	0	0	0	40
OTU743	0	13	0	4	0	0	0	0	0	0	0	0	0	0	0	23	34	18	0	0	1	10	5	8	31	16	6	1	0	2	3	59	0	6	0	2	8	0	0	26	8	28	29	12	2	9	0	0	7
OTU744	0	0	2	1	0	0	0	0	0	0	3	0	0	2	0	1	9	25	4	0	6	1	0	0	0	0	0	1	1	1	7	0	0	20	15	1	0	0	0	9	9	6	0	0	0	5	11	0	5
OTU745	0	589	332	875	0	7	2	0	0	0	0	0	0	0	0	0	0	0	0	0	0	0	0	0	0	0	0	0	0	0	0	0	0	0	0	0	0	0	0	0	0	0	0	0	0	0	0	0	0
OTU746	0	0	0	0	0	0	0	0	0	0	0	0	0	15	5	4	2	2	9	3	5	0	0	0	0	0	0	29	11	38	0	0	0	59	18	21	113	100	68	0	0	0	0	0	0	3	0	0	59
OTU747	0	29	55	19	0	0	0	3	0	0	0	16	0	0	0	0	0	0	9	30	20	12	0	5	25	0	0	0	0	0	93	1	49	0	0	0	0	0	1	6	0	8	0	0	0	11	0	0	0
OTU748	0	0	0	0	0	0	0	0	0	0	0	0	0	3	0	15	10	24	3	2	12	0	0	1	0	0	0	3	2	0	13	0	8	3	4	12	7	11	0	8	0	33	0	0	0	0	0	0	9
OTU749	0	0	0	0	0	0	0	1	0	0	0	0	0	0	0	0	0	0	4	82	59	10	0	1	0	0	0	0	0	0	824	106	62	0	0	0	0	0	0	0	45	2	0	0	0	0	0	0	0
OTU750	0	0	0	0	0	0	0	0	0	0	0	0	0	86	50	1	0	0	62	8	15	0	0	0	0	0	0	183	48	119	0	0	0	42	31	29	41	32	19	0	0	0	0	0	0	3	0	0	68
OTU751	0	0	0	0	0	0	0	0	0	0	0	0	12	22	28	15	10	11	0	12	3	9	3	8	18	8	26	3	3	6	9	17	6	18	31	39	15	22	16	28	14	12	31	32	34	33	10	37	31
OTU752	0	0	0	1	0	0	0	0	0	0	0	0	0	0	0	15	17	19	0	0	1	0	0	0	1	0	0	0	0	0	7	0	0	1	0	0	0	1	0	3	0	12	0	0	0	0	0	0	0
OTU753	0	0	0	0	0	0	0	0	0	0	0	0	24	90	81	13	34	4	21	1	7	13	0	4	4	0	0	69	19	71	20	0	0	59	11	59	26	65	6	2	0	13	22	0	0	2	0	0	67
OTU754	0	0	0	0	0	0	0	0	0	0	0	0	15	35	32	8	4	0	65	14	21	0	0	0	0	0	0	72	12	79	0	0	0	15	13	1	79	85	34	0	0	0	0	0	0	0	0	0	19
OTU755	0	0	0	0	0	0	0	0	0	0	0	0	24	19	56	9	10	2	3	2	2	6	0	2	7	11	37	0	1	2	4	9	8	44	19	30	13	16	2	14	0	6	34	30	5	17	1	1	14
OTU756	0	1	0	3	0	0	0	0	0	0	0	0	0	0	0	5	7	22	4	2	5	0	0	9	0	2	5	2	1	0	315	6	22	3	6	0	0	0	0	6	1	9	5	3	1	7	1	2	2
OTU757	0	1	3	1	0	0	0	0	0	0	0	0	0	5	0	1	9	17	7	32	17	15	0	10	1	0	0	7	6	8	15	0	16	15	6	11	17	32	1	19	9	16	14	0	0	5	0	0	12
OTU758	0	0	1	4	0	0	0	0	0	0	0	0	1	5	5	22	26	21	26	23	18	4	0	11	7	0	0	19	8	18	34	0	16	16	3	11	9	13	1	47	46	27	1	0	10	2	0	0	21
OTU759	0	349	604	559	0	0	0	4	0	0	8	0	0	0	0	0	0	2	0	1	0	0	11	2	0	0	0	0	0	0	2	0	0	0	0	0	0	0	0	18	1	1	0	0	0	0	0	0	0
OTU760	0	0	0	0	0	0	0	0	0	0	0	0	0	3	0	19	1	32	14	17	9	7	3	13	4	0	10	3	0	3	0	0	0	34	29	27	9	0	0	42	29	35	0	10	0	0	0	0	45
OTU761	0	0	0	0	0	0	0	0	0	0	0	0	0	20	23	7	0	14	1	15	9	7	4	21	0	0	0	3	0	10	0	0	0	13	6	8	11	56	13	5	0	10	0	0	0	0	0	0	17
OTU762	0	0	0	0	0	0	0	0	0	0	0	0	22	55	38	16	5	14	12	70	51	20	9	14	0	0	0	6	1	13	1	0	17	19	19	45	22	26	16	19	0	27	0	0	0	0	0	0	17
OTU763	0	1	1	1	0	0	0	0	0	0	0	0	0	15	40	5	7	34	21	21	41	5	10	7	4	0	8	6	2	7	1	3	3	0	0	5	24	40	46	9	0	11	13	0	0	0	0	0	1
OTU764	0	0	2	0	0	0	0	0	0	0	0	0	0	0	0	30	15	47	2	0	0	0	0	0	0	5	0	0	0	0	140	8	22	11	2	7	2	0	0	5	0	0	2	0	1	0	0	0	0
OTU765	0	0	0	0	0	0	0	0	0	0	0	0	0	17	1	16	32	14	74	25	32	2	0	0	16	0	1	32	12	58	6	5	1	25	14	9	30	15	21	5	0	3	0	0	0	1	0	0	40
OTU766	0	5	4	14	0	103	4	0	1	0	0	0	0	0	0	5	22	18	0	0	0	9	10	9	3	13	17	0	0	0	6	15	2	4	0	3	0	0	0	11	35	46	25	0	0	14	0	26	0
OTU767	0	0	0	1	0	0	0	0	0	0	0	0	4	26	5	18	81	49	67	7	33	15	4	8	0	0	11	8	3	5	0	0	0	45	27	34	0	8	8	8	0	8	11	0	0	42	9	0	27
OTU768	0	0	0	0	0	0	0	0	0	0	0	0	0	2	0	17	14	25	8	4	12	2	0	3	0	0	0	16	10	24	1	0	0	16	26	41	73	171	81	8	1	1	0	0	0	0	0	0	16
OTU769	0	3	3	11	0	0	0	0	0	0	1	0	0	0	3	12	15	21	1	0	0	44	16	27	13	16	7	0	0	2	21	10	27	0	0	0	0	0	0	43	10	19	27	12	9	18	13	4	0
OTU770	0	0	0	0	1	0	0	0	1717	0	0	0	0	0	0	0	0	0	0	0	0	0	0	0	0	0	0	0	0	0	0	0	0	0	0	0	0	0	0	0	0	0	0	0	0	0	0	0	0
OTU771	18	0	0	0	0	0	0	0	0	0	0	0	18	7	11	11	27	30	6	32	19	9	0	0	5	12	116	6	0	0	0	0	0	16	6	14	23	36	49	12	22	51	35	0	12	3	11	0	10
OTU772	0	0	0	0	0	0	0	0	0	0	0	0	0	10	15	12	5	11	0	7	2	2	3	6	2	0	0	2	0	10	31	0	5	27	3	19	32	18	0	20	24	26	0	23	0	1	0	8	10
OTU773	0	2	2	1	0	0	0	0	0	0	0	0	0	0	0	3	0	0	1	2	4	15	19	13	5	4	17	2	0	0	55	0	51	6	0	0	0	0	0	42	54	38	66	62	5	29	49	0	1
OTU774	0	0	0	1	0	0	0	0	0	0	0	0	0	1	35	5	3	18	0	0	0	0	0	0	0	0	0	2	0	0	0	0	0	6	11	16	14	10	28	0	0	0	0	0	0	3	0	0	31
OTU775	44	0	2	21	9	25	3	13	228	20	2	0	0	0	0	23	20	7	4	8	16	6	0	0	16	11	2	3	0	0	40	5	10	31	29	33	6	23	0	6	0	5	30	0	5	3	2	0	16
OTU776	0	1	0	2	0	0	0	0	0	0	0	0	0	16	8	12	23	0	15	6	4	6	0	2	12	0	0	3	1	1	20	8	8	3	4	4	1	1	0	17	10	27	8	0	7	4	0	0	9
OTU777	373	6	2	10	13	86	113	132	53	310	8	42	0	12	15	9	19	24	1	11	7	8	0	6	6	0	15	0	3	2	0	4	8	7	3	10	0	21	0	4	0	1	0	0	3	8	20	0	6
OTU778	0	0	0	0	0	0	0	0	0	0	0	0	0	3	4	0	0	0	43	76	63	1	0	0	0	0	0	53	6	28	1	0	0	28	26	31	106	39	28	0	0	0	0	0	0	0	0	10	42
OTU779	0	4	1	4	0	0	0	0	0	0	0	3	0	1	3	7	0	3	0	9	6	22	5	4	3	0	1	0	0	0	189	0	577	2	1	2	0	0	0	11	0	16	8	0	0	2	0	0	0
OTU780	0	4	3	33	0	0	0	0	0	0	0	0	0	0	0	13	21	22	0	0	0	0	0	0	0	0	0	0	0	0	5	0	0	0	0	0	0	0	0	0	0	3	0	28	3	0	0	0	0
OTU781	0	0	0	0	0	0	0	0	0	0	0	0	2	47	26	3	0	4	63	13	19	0	0	0	1	0	0	52	14	45	0	0	0	42	22	35	38	2	14	0	0	1	0	0	0	14	0	0	72
OTU782	0	1	0	0	0	0	0	0	0	0	0	0	0	48	40	0	7	6	38	11	9	1	0	3	2	0	0	46	18	64	4	0	0	38	7	36	37	12	11	21	8	21	10	0	0	0	0	6	57
OTU783	0	0	0	0	0	0	0	0	0	0	0	0	0	0	0	0	0	0	0	0	0	0	0	0	0	0	0	0	0	0	0	0	0	0	0	0	0	0	0	0	0	0	0	0	0	0	1	0	0
OTU784	56	0	0	0	143	7	42	22	961	88	0	4	0	3	0	16	4	23	5	3	8	0	0	0	0	0	0	8	0	0	1	5	0	9	10	8	14	0	0	0	0	1	0	0	0	3	0	0	7
OTU785	0	0	0	0	0	0	0	0	0	0	0	0	5	10	3	6	5	5	0	5	2	4	2	2	0	10	0	3	1	1	6	1	4	22	11	26	7	24	30	1	34	3	4	6	1	5	0	0	24
OTU786	0	0	0	2	0	0	0	0	0	0	0	0	0	0	0	0	0	0	0	1	3	2	1	13	0	0	1	0	0	0	30	18	3	0	0	0	0	0	0	9	14	5	32	0	3	1	0	0	0
OTU787	0	0	0	0	0	0	0	0	0	0	0	0	0	3	8	6	10	12	2	1	2	56	36	23	0	0	0	2	0	1	0	0	0	0	0	6	11	5	7	85	71	79	3	0	0	0	0	9	9
OTU788	0	253	118	412	0	0	0	0	0	0	1	0	0	0	0	0	0	0	2	11	16	0	1	0	0	0	0	0	0	0	41	22	14	0	3	0	0	0	0	0	0	6	0	0	0	2	13	0	9
OTU789	1	3	0	1	0	0	0	0	2	0	0	0	22	13	16	13	22	41	0	14	5	6	2	4	8	14	12	0	2	2	36	0	35	41	12	37	6	13	26	19	17	12	20	0	6	2	0	0	30
OTU790	0	1	1	1	0	0	0	0	0	0	0	3	0	0	0	0	0	1	0	0	2	7	2	5	0	0	0	2	0	1	8	1	6	4	1	0	0	6	0	7	1	0	0	1	0	0	0	1	2
OTU791	0	0	0	3	0	0	0	0	0	0	2	0	0	0	0	8	47	51	0	0	0	9	27	4	0	0	0	0	0	1	0	0	2	12	1	24	0	0	0	21	0	19	0	0	0	0	0	0	8
OTU792	0	0	0	0	0	51	0	0	0	0	0	0	0	0	0	1	0	10	24	3	4	4	0	2	0	0	0	0	0	0	0	0	0	0	3	9	0	8	8	16	29	47	83	0	0	48	0	29	0
OTU793	0	0	0	2	0	0	0	0	0	0	0	0	0	9	17	5	17	23	4	6	11	2	2	0	11	7	0	11	2	2	115	30	30	0	22	8	1	0	8	6	0	8	0	0	1	23	0	0	9
OTU794	0	0	0	2	0	0	0	0	0	0	0	0	16	14	5	53	68	44	16	33	22	6	1	5	5	0	0	30	18	37	23	1	11	2	0	4	64	127	4	19	29	24	5	1	0	19	0	0	6
OTU795	0	0	0	0	0	0	0	0	0	0	0	0	0	28	46	1	4	13	2	2	2	0	0	0	0	0	0	1	1	4	2	0	5	35	16	32	0	0	1	3	0	12	0	0	0	22	0	6	70
OTU796	0	0	0	0	0	0	0	0	0	0	0	0	27	48	122	3	8	9	15	6	7	0	0	0	1	0	0	49	5	24	0	0	0	11	22	15	130	103	48	0	21	0	0	0	0	0	0	1	27
OTU797	0	12	4	17	0	0	0	0	0	0	0	0	11	6	2	10	2	10	6	4	6	17	8	5	5	2	7	3	0	7	65	18	24	12	4	8	7	4	0	16	3	29	54	0	3	11	0	0	3
OTU798	0	0	0	0	0	0	0	0	0	0	0	0	11	21	16	25	5	25	2	24	36	3	1	6	7	0	11	2	1	5	35	2	0	41	21	25	7	0	4	37	15	7	12	0	16	1	1	0	15
OTU799	0	0	0	0	0	0	0	0	0	0	0	0	10	30	189	14	5	16	1	11	6	2	0	0	1	0	0	16	5	20	0	0	0	13	0	21	94	54	0	7	0	1	1	0	0	0	0	0	32
OTU800	0	0	0	0	0	0	18	9	0	439	1084	66	0	0	0	0	1	1	0	0	0	0	0	1	0	0	0	0	0	0	0	0	0	0	0	0	0	0	0	0	0	0	0	0	0	0	0	0	0
OTU801	0	0	0	0	0	0	0	0	0	0	0	0	52	12	47	19	17	21	2	8	13	0	0	1	0	0	0	24	13	26	0	0	0	30	8	16	184	232	224	0	0	0	0	0	0	0	0	0	9
OTU802	23	3	0	7	16	154	46	43	211	68	3	6	29	6	3	8	20	24	0	3	0	9	0	5	10	4	3	0	0	2	3	0	0	10	4	1	2	12	2	5	21	26	19	0	13	10	16	1	2
OTU803	0	10	7	20	0	0	0	0	0	0	0	0	0	2	3	10	11	10	3	1	0	5	2	2	9	0	7	1	0	0	6	12	0	1	0	0	3	0	21	18	3	14	54	0	5	23	37	0	0
OTU804	14	3	0	7	0	89	8	4	1	2	0	0	0	0	0	3	2	36	0	1	3	5	7	10	2	4	0	0	0	0	2	0	17	0	0	0	1	0	0	27	0	8	1	0	0	5	0	0	2
OTU805	60	0	0	0	161	56	32	20	328	463	0	0	0	4	9	3	0	2	1	18	13	0	0	3	0	0	0	0	0	0	0	0	0	1	0	5	0	0	0	1	0	0	2	58	0	0	0	0	3
OTU806	33	1	1	38	0	0	0	0	0	3	0	0	0	5	9	46	48	55	11	3	9	6	0	1	0	1	0	5	2	10	1	0	4	33	33	18	6	6	21	0	1	2	0	0	0	12	0	0	19
OTU807	0	3	0	0	0	0	0	0	0	0	0	0	0	0	0	0	0	0	0	0	0	0	0	0	0	0	0	0	0	0	1	0	10	0	0	0	0	0	0	0	0	0	14	0	0	0	0	0	0
OTU808	0	0	1	0	0	0	0	0	0	0	0	0	0	0	29	0	9	37	0	0	0	5	3	18	21	5	12	0	0	0	8	0	0	0	0	0	0	0	0	27	63	21	106	26	19	170	0	22	0
OTU809	0	2	0	0	0	0	0	0	0	0	0	0	0	9	12	3	13	7	1	5	3	5	3	6	8	0	0	4	6	6	11	24	2	30	7	18	14	0	14	23	32	39	8	0	7	18	0	14	5
OTU810	0	0	0	2	0	0	0	0	0	0	0	0	0	0	0	15	14	17	0	0	0	2	0	7	0	0	0	0	0	0	92	0	33	23	2	19	0	0	0	32	13	5	0	0	0	0	0	0	4
OTU811	0	0	0	0	0	0	0	0	0	0	0	0	0	0	0	6	10	22	0	3	5	9	27	9	0	0	1	0	0	0	0	2	0	0	5	3	0	0	0	13	0	22	0	0	0	0	0	0	3
OTU812	0	0	0	0	0	0	0	0	0	0	0	0	83	85	49	0	0	12	22	16	21	0	0	0	0	1	0	35	22	56	0	0	0	15	34	8	93	200	40	0	0	0	0	0	0	1	0	0	43
OTU813	0	0	4	9	0	0	0	0	0	0	0	0	0	7	36	10	14	16	0	0	0	2	11	8	60	1	31	0	0	0	38	28	8	12	18	13	1	11	0	21	10	18	18	13	0	18	0	0	16
OTU814	0	4	0	0	0	0	0	0	0	0	0	0	3	5	5	11	92	43	1	6	18	0	0	0	4	0	2	0	1	8	171	10	57	27	2	6	3	3	3	2	19	0	9	0	0	8	0	1	9
OTU815	0	0	0	0	0	0	0	0	0	0	0	0	0	0	0	1	0	1	17	8	5	5	0	1	1	5	1	2	0	0	1	3	0	47	23	54	3	0	0	2	0	4	16	0	0	2	0	0	65
OTU816	0	2	1	29	0	0	0	0	0	0	0	0	0	0	0	4	15	14	47	2	98	0	0	2	0	0	0	257	84	238	2	0	0	3	0	0	26	25	3	0	0	1	3	0	0	0	0	0	4
OTU817	0	4	5	10	0	0	0	0	0	0	0	0	0	1	0	15	50	40	0	0	0	0	0	2	30	2	24	0	0	1	111	137	10	8	10	19	0	2	0	2	0	2	13	64	4	2	3	0	5
OTU818	1	0	3	0	0	0	423	354	25	27	561	165	0	0	0	0	0	0	0	0	0	0	0	0	0	0	0	0	0	0	0	0	1	0	0	0	0	0	0	0	0	0	0	0	0	0	0	0	0
OTU819	0	0	0	0	0	0	0	0	0	0	0	0	4	31	8	11	1	14	55	20	15	1	0	5	3	0	0	33	8	60	3	0	0	51	13	12	24	24	0	5	0	13	0	0	0	2	0	0	37
OTU820	0	2	3	2	0	0	0	0	0	0	0	0	0	14	6	3	15	55	9	3	9	4	6	4	6	0	13	8	2	2	30	5	6	19	8	13	18	3	14	17	12	13	25	0	0	0	0	0	18
OTU821	0	12	4	5	0	0	0	0	0	0	0	0	0	0	9	13	0	7	6	11	17	17	12	2	2	0	8	0	0	0	43	13	34	14	0	6	12	6	0	16	18	13	64	29	24	11	5	0	2
OTU822	0	1	0	2	0	0	0	0	0	0	0	0	4	4	2	7	0	9	0	9	5	10	15	8	4	0	1	1	0	0	0	0	6	16	25	32	15	4	14	37	37	51	48	8	12	26	0	0	24
OTU823	0	0	2	2	0	0	0	0	0	0	0	0	0	0	4	18	33	40	0	0	0	0	0	2	27	2	4	0	0	0	25	34	1	0	0	0	0	0	0	0	4	0	81	23	19	10	16	33	1
OTU824	7	3	2	5	1	8	9	7	0	0	0	0	0	15	55	65	46	207	0	1	0	0	0	0	0	1	0	0	0	0	0	0	0	22	27	32	3	20	0	0	0	0	89	0	37	97	22	19	25
OTU825	0	0	0	0	0	0	0	0	0	0	0	0	0	46	1	1	5	0	79	14	28	0	0	0	0	0	0	90	39	107	1	0	2	44	25	25	43	45	42	1	0	3	0	0	0	0	0	0	59
OTU826	0	0	0	1	0	0	0	0	0	0	1	0	0	0	3	0	6	0	0	0	2	5	17	4	0	0	0	0	0	0	68	0	532	0	0	0	0	0	0	20	0	32	0	0	0	10	0	0	2
OTU827	0	2	4	6	0	0	0	0	0	0	0	0	11	16	9	14	13	8	3	1	0	0	1	4	8	1	3	4	3	1	3	0	0	21	1	17	5	0	0	14	12	10	14	15	1	16	16	0	22
OTU828	67	0	0	3	116	267	26	38	575	306	0	0	0	0	0	0	0	0	0	33	2	0	0	0	4	0	0	0	0	0	0	0	1	7	0	0	0	0	0	0	0	0	0	0	0	0	0	0	0
OTU829	0	0	0	0	0	0	0	0	0	0	0	0	0	8	8	10	0	17	81	13	27	0	0	0	6	0	0	24	14	30	7	0	0	10	6	18	4	13	0	4	0	0	12	0	0	7	0	0	37
OTU830	0	0	1	1	0	0	0	0	0	0	0	0	0	1	8	6	14	11	0	5	0	10	2	9	1	0	0	0	0	4	194	8	41	1	8	4	9	2	0	3	0	16	23	0	0	3	0	3	11
OTU831	0	9	4	1	0	0	0	0	0	0	0	0	10	5	18	15	37	37	1	0	1	2	0	3	35	8	14	1	1	2	25	12	19	35	19	33	0	0	0	32	8	21	90	78	25	48	0	0	19
OTU832	0	0	0	0	0	0	0	0	0	0	0	0	0	0	0	0	0	0	0	0	0	0	0	0	0	0	0	0	0	0	0	0	0	4	5	6	0	0	0	0	0	0	0	0	0	0	0	0	10
OTU833	0	0	0	0	0	0	0	0	0	0	0	0	0	25	18	59	35	26	0	5	2	8	3	0	28	0	0	6	0	3	16	20	7	35	37	34	6	8	1	20	29	14	75	0	1	24	1	27	34
OTU834	0	1	0	0	0	0	0	0	0	0	0	0	21	62	58	40	31	39	10	8	11	0	0	0	2	0	0	90	39	92	1	0	0	20	17	17	93	104	35	0	1	0	12	20	10	1	10	2	22
OTU835	0	1	2	5	0	0	0	0	0	0	0	0	0	6	0	1	2	12	1	6	3	12	13	7	1	0	0	0	2	1	10	3	23	18	13	9	11	15	9	24	11	17	7	0	0	0	9	0	13
OTU836	0	0	0	11	0	0	0	0	0	0	0	0	0	0	0	13	0	12	0	0	0	3	9	0	3	0	4	0	0	0	29	6	11	2	0	0	0	0	0	2	0	11	19	1	0	7	0	0	4
OTU837	0	0	0	0	0	0	0	0	0	0	0	0	0	0	0	0	0	0	0	0	0	0	0	0	0	0	0	0	0	0	0	0	0	0	0	0	0	0	0	0	0	0	0	0	0	0	0	0	0
OTU838	0	3	0	1	0	0	0	0	0	0	0	0	0	3	3	6	2	19	0	1	2	3	1	0	0	0	0	0	0	3	6	0	0	8	8	20	0	6	0	47	0	24	0	0	3	8	0	9	6
OTU839	0	0	0	0	0	0	0	0	0	0	0	0	24	17	2	0	1	5	38	17	18	0	0	0	0	0	0	48	18	58	0	0	0	36	3	19	48	58	35	0	0	7	3	0	0	0	0	0	29
OTU840	4	5	1	5	0	0	4	2	13	0	0	0	0	37	27	31	42	75	2	0	10	2	2	0	34	35	90	7	1	2	2	3	2	17	8	7	4	0	1	9	0	5	37	14	6	10	9	0	6
OTU841	0	0	0	0	0	0	0	0	0	0	0	0	23	22	16	6	3	3	2	5	3	0	2	0	1	11	3	8	4	25	8	9	18	32	20	42	42	84	73	4	6	2	57	7	7	19	2	9	38
OTU842	0	0	0	1	0	0	0	0	0	0	0	0	1	0	0	0	1	0	1	24	22	1	13	15	18	10	0	1	0	3	88	23	34	0	0	0	0	0	0	17	16	18	39	0	5	18	2	0	0
OTU843	0	0	0	0	0	0	0	0	0	0	0	0	0	35	161	6	0	6	14	27	16	0	0	0	1	0	0	33	7	30	0	0	0	20	3	7	105	111	76	0	0	0	0	0	0	0	0	0	36
OTU844	0	24	8	31	0	0	0	0	0	0	2	0	0	0	0	0	2	10	76	36	30	6	0	5	0	10	0	1	0	3	37	0	8	1	0	5	0	0	0	7	0	10	0	0	3	0	5	0	2
OTU845	0	0	0	0	0	0	0	0	0	0	0	0	0	0	0	2	4	4	1	0	1	1	1	0	0	0	0	0	0	0	78	0	7	0	13	0	0	0	0	2	1	9	29	0	0	0	0	0	0
OTU846	0	6	7	54	0	0	0	0	0	0	0	0	0	0	0	4	3	3	0	0	0	0	0	0	2	29	0	0	0	0	0	33	4	0	0	0	0	0	0	1	0	0	67	28	43	25	0	0	0
OTU847	0	41	39	62	0	0	3	0	0	0	1	0	0	1	0	10	13	50	2	5	7	3	10	2	16	5	10	1	3	3	15	32	14	7	0	18	9	0	0	6	28	3	18	0	0	22	1	13	7
OTU848	0	0	0	5	0	0	0	0	0	0	0	0	0	11	2	5	8	0	2	4	5	11	6	5	10	0	0	1	0	2	29	6	11	17	5	7	12	4	0	18	5	13	0	0	0	11	0	0	3
OTU849	0	0	0	1	0	0	0	0	0	0	0	0	0	0	0	45	21	61	1	0	2	7	0	3	1	0	0	3	0	1	0	0	0	3	0	0	0	0	0	54	38	72	0	0	0	0	0	0	1
OTU850	0	0	0	0	0	0	0	0	0	0	0	0	0	5	34	3	4	0	6	9	11	3	0	0	9	0	12	18	1	10	14	0	3	9	6	9	19	7	18	0	0	0	25	0	3	19	0	1	36
OTU851	0	0	0	0	0	0	0	0	0	0	0	0	0	2	4	24	9	66	0	0	0	0	2	0	0	0	10	0	0	0	1	0	1	3	9	0	0	0	0	8	0	11	32	0	6	14	27	0	2
OTU852	0	4	4	9	0	0	0	0	0	0	0	0	0	6	5	13	21	11	3	2	1	3	0	2	13	13	0	4	0	3	78	9	30	5	0	3	0	0	0	1	16	7	25	0	16	1	0	0	4
OTU853	0	0	0	0	0	0	0	0	0	0	0	0	2	68	130	0	12	0	12	53	47	4	1	4	49	0	12	8	8	5	11	0	5	7	0	13	27	14	21	2	0	1	0	0	0	0	0	0	5
OTU854	0	0	0	0	0	0	0	0	0	0	0	1	0	8	1	15	14	18	1	3	4	29	60	28	9	5	11	1	4	4	3	0	0	7	3	2	0	0	0	33	119	107	0	0	0	0	0	0	8
OTU855	0	10	5	13	0	0	0	0	0	0	0	0	0	1	8	26	18	34	0	0	0	0	4	2	30	5	53	0	0	0	7	21	0	7	1	18	0	0	0	0	0	4	174	159	28	14	0	16	3
OTU856	0	0	0	1	0	0	0	0	0	0	0	0	0	11	2	12	4	8	0	0	0	6	0	5	20	24	20	0	0	0	7	21	7	2	4	0	0	0	0	11	24	11	88	22	31	60	5	9	3
OTU857	0	8	3	18	0	0	0	0	0	0	2	0	0	0	0	4	0	0	0	0	0	10	15	12	10	13	0	0	0	0	67	17	3	16	10	8	0	0	0	17	4	34	16	0	4	1	0	20	1
OTU858	0	0	0	2	0	0	0	0	0	0	0	0	0	0	0	20	35	41	1	9	5	1	0	1	0	0	0	0	1	0	1	10	3	8	8	8	0	0	0	18	0	20	0	0	8	14	11	0	1
OTU859	0	0	1	9	0	0	0	0	0	0	0	0	0	3	0	2	3	0	0	0	0	4	0	3	0	0	6	7	1	10	3	1	4	0	10	4	5	26	10	12	7	22	0	0	0	16	0	0	11
OTU860	0	2	3	4	0	0	0	0	0	0	0	0	0	0	0	0	0	4	0	0	0	0	0	0	3	3	2	0	0	0	360	27	166	2	0	0	0	0	0	2	2	1	76	0	4	21	26	0	0
OTU861	0	0	0	0	0	0	0	0	0	0	0	0	0	0	6	11	52	32	0	0	0	2	3	13	0	0	0	0	0	0	0	0	0	32	5	14	1	0	0	24	22	36	0	0	0	0	0	0	26
OTU862	0	8	7	4	0	0	0	0	0	0	0	0	1	7	9	7	17	27	5	20	17	3	2	2	39	3	3	6	0	3	62	45	10	12	7	12	7	6	0	4	7	14	35	0	4	3	1	0	5
OTU863	0	2	1	4	0	0	0	0	0	0	0	0	0	0	0	3	4	19	40	5	13	2	0	0	0	0	0	0	0	0	3	9	0	1	0	0	0	15	10	18	11	30	0	40	0	16	8	12	8
OTU864	0	2	0	2	0	0	0	0	0	0	0	0	0	2	0	4	0	1	19	45	34	5	18	6	0	10	18	17	3	9	49	0	24	0	2	2	25	48	7	15	9	17	41	0	15	0	0	0	2
OTU865	0	6	2	9	0	0	0	0	0	0	0	0	0	1	0	15	13	19	5	4	3	7	2	4	2	17	5	0	0	5	31	25	9	12	2	12	1	5	5	17	5	30	32	0	3	11	1	1	5
OTU866	0	0	0	5	0	0	0	0	0	0	0	0	0	12	14	17	26	37	1	2	7	3	0	12	24	18	2	6	0	2	69	16	13	15	0	4	31	19	41	15	17	6	40	0	16	13	0	0	11
OTU867	0	0	0	0	0	0	0	0	0	0	0	0	8	39	22	8	4	2	0	0	0	0	0	0	30	2	16	0	0	3	4	4	3	14	8	3	2	0	0	0	0	0	20	0	4	5	2	0	10
OTU868	0	2	0	0	0	0	0	0	0	0	0	0	0	2	0	10	59	61	0	0	0	5	0	4	1	29	0	0	0	0	1	25	0	30	8	14	0	28	0	13	0	13	7	0	10	0	23	0	15
OTU869	0	0	0	0	0	0	0	0	0	0	0	0	0	0	0	3	7	0	6	2	4	1	10	2	2	13	0	0	0	1	13	0	0	0	4	12	0	0	0	8	0	17	0	0	0	0	0	15	4
OTU870	0	16	5	40	0	1	0	0	1	2	7	2	0	0	0	30	0	145	0	0	0	6	27	19	1	5	0	0	0	0	1	3	0	0	0	0	0	0	0	73	10	93	31	0	14	9	0	10	0
OTU871	0	1	0	5	0	0	0	0	0	0	0	0	0	0	0	14	0	15	0	0	3	0	0	0	0	0	0	0	0	0	10	10	14	60	24	28	0	0	0	0	20	6	17	0	4	17	0	0	9
OTU872	0	42	42	55	0	0	1	3	0	0	0	0	0	0	0	0	0	0	1	11	4	2	0	10	14	1	5	0	0	0	461	21	35	0	0	0	0	0	0	0	73	3	0	0	0	15	39	0	0
OTU873	0	10	2	9	0	0	0	0	0	0	0	0	0	0	8	17	20	54	0	0	0	4	32	0	5	3	0	0	0	0	23	0	4	0	4	0	0	0	0	30	5	64	52	0	18	25	0	15	0
OTU874	0	0	0	0	0	0	0	0	0	0	0	0	0	0	0	0	0	0	0	0	0	0	0	0	0	0	0	0	0	0	0	0	0	40	3	5	0	0	0	0	0	4	1	0	0	0	0	0	33
OTU875	108	0	0	4	5	309	6	3	229	572	0	2	0	0	2	0	0	0	2	32	3	1	0	1	0	4	0	0	0	0	0	0	0	1	0	2	0	0	0	0	0	0	0	0	0	0	0	0	0
OTU876	0	0	0	0	0	0	0	0	0	0	0	0	2	47	45	2	13	1	7	16	15	0	0	0	6	11	7	15	12	13	4	8	0	0	0	0	42	93	68	0	0	0	62	0	0	16	3	0	1
OTU877	1	374	356	733	0	0	0	0	0	0	2	0	0	0	0	0	0	0	0	0	0	0	0	0	0	0	0	0	0	1	0	0	0	0	0	0	0	0	0	0	0	0	0	0	0	0	0	0	0
OTU878	0	0	0	0	0	0	0	0	0	0	0	0	7	30	13	14	22	28	3	5	9	0	0	0	0	0	0	20	18	27	0	0	0	22	2	17	153	136	147	0	0	4	0	0	0	0	0	0	33
OTU879	41	0	0	0	2	0	178	13	202	85	493	444	1	0	0	0	0	0	0	0	0	0	0	0	0	0	0	0	0	0	0	0	0	0	0	0	0	0	0	0	0	0	0	0	0	0	0	0	0
OTU880	0	422	152	870	1	0	0	0	0	0	0	0	0	0	0	0	0	0	0	0	0	0	0	0	0	0	0	0	0	0	0	0	0	0	0	0	0	0	0	0	0	0	0	0	0	0	0	0	0
OTU881	0	9	1	13	0	0	0	0	0	0	0	0	0	35	48	46	58	25	0	0	0	0	3	5	30	39	35	0	0	2	0	31	2	31	21	55	0	0	0	4	4	0	73	50	19	20	0	49	4
OTU882	0	0	0	0	0	0	0	0	0	0	0	0	10	37	65	3	4	0	18	32	78	0	0	2	0	0	0	42	10	18	0	0	0	15	0	24	70	106	43	0	0	0	0	0	0	0	0	0	26
OTU883	0	3	1	0	0	0	0	0	0	0	0	0	0	14	10	16	34	34	0	2	0	9	0	0	9	18	26	0	0	4	10	24	3	43	22	56	0	5	0	7	3	6	93	4	24	18	0	13	32
OTU884	0	0	0	2	0	0	0	0	0	0	0	0	0	0	0	0	4	4	1	0	0	11	11	11	0	0	0	0	0	0	4	0	0	5	2	0	0	0	0	18	15	19	40	34	8	26	7	0	8
OTU885	3	0	0	2	0	0	0	0	0	4	0	1	0	2	0	10	0	14	1	10	2	67	0	10	0	0	4	0	0	3	1	0	0	23	5	13	2	5	0	15	0	15	19	0	0	5	0	0	12
OTU886	0	0	0	0	0	0	0	0	0	0	0	0	20	45	28	0	0	0	31	51	57	0	0	1	0	0	0	1	0	1	0	0	0	6	15	35	0	0	0	0	0	0	0	0	0	0	0	0	37
OTU887	0	0	0	3	0	0	0	0	0	0	0	0	0	0	0	0	0	5	0	3	1	25	4	19	0	0	0	0	0	0	53	0	21	3	0	0	0	0	0	74	35	52	14	0	9	14	13	0	0
OTU888	2	3	0	4	0	66	4	5	9	19	0	0	0	1	15	2	94	87	0	0	0	35	6	11	4	0	17	0	0	0	9	27	34	0	0	0	0	0	0	3	48	8	3	0	0	17	9	0	0
OTU889	0	0	0	0	0	0	0	0	0	0	0	0	1	56	58	1	2	1	13	20	29	18	7	22	0	0	0	3	0	6	0	0	1	24	26	23	15	25	17	20	4	46	0	0	0	0	0	0	25
OTU890	0	0	0	1	0	0	0	0	0	0	0	0	0	6	22	17	2	17	15	14	15	1	7	1	4	9	1	14	0	4	1	2	1	23	13	8	2	2	10	8	40	2	0	0	6	4	0	0	8
OTU891	0	0	1	0	0	0	240	87	1	0	564	546	0	1	0	0	0	0	0	0	0	0	0	0	0	0	0	0	0	0	0	0	0	0	0	0	0	0	0	0	0	0	0	0	0	0	0	0	0
OTU892	0	0	0	1	2	1	0	1	52	0	0	1	0	2	0	2	3	0	3	3	2	0	4	0	2	0	0	0	0	0	61	0	15	5	1	1	0	0	0	2	0	2	0	0	0	0	0	0	0
OTU893	0	14	9	32	0	0	0	0	0	0	0	0	0	0	1	18	23	17	0	0	0	9	5	2	11	65	19	0	0	0	1	34	0	12	0	7	1	0	0	10	12	10	17	19	1	8	21	20	4
OTU894	73	0	0	4	88	1	127	171	611	184	47	12	0	4	0	2	0	1	0	1	0	0	0	1	0	4	0	1	0	0	0	0	1	0	5	0	6	0	0	0	0	0	0	0	0	4	1	0	0
OTU895	0	0	0	0	0	0	0	0	0	0	0	0	0	0	0	12	5	25	0	0	4	0	0	0	19	0	0	3	0	0	6	0	0	2	0	0	0	0	0	0	0	1	0	34	0	2	1	0	0
OTU896	0	9	2	10	0	0	0	0	0	0	0	0	0	12	22	19	15	60	0	0	0	0	6	2	14	12	28	0	0	0	29	6	4	3	5	9	0	0	0	5	0	6	121	0	19	12	5	0	10
OTU897	0	5	1	26	1	0	0	0	0	0	0	0	0	14	18	13	49	47	12	1	12	3	0	0	2	5	0	11	3	3	9	0	4	51	1	32	13	14	2	6	0	4	0	0	0	1	0	0	16
OTU898	0	0	1	0	0	0	0	0	0	0	1	0	0	0	0	1	0	0	2	0	2	4	9	5	1	7	0	1	0	0	0	0	0	0	0	3	0	0	0	3	19	32	0	0	0	0	0	2	0
OTU899	0	2	0	4	0	0	0	0	0	0	0	0	23	1	0	12	24	39	7	1	11	0	0	1	0	0	0	0	3	3	0	2	0	57	22	13	4	42	2	3	0	3	6	2	0	26	29	0	31
OTU900	0	0	0	0	0	0	0	0	0	0	0	0	0	0	0	3	8	5	0	4	0	0	0	0	0	0	7	0	0	0	239	0	56	6	0	1	0	0	3	0	0	0	0	0	10	1	0	0	1
OTU901	0	0	0	0	0	0	0	0	1	0	0	0	28	24	10	7	0	82	4	18	14	2	0	0	0	0	0	3	0	4	0	0	0	7	0	0	34	18	58	0	0	0	0	0	0	1	0	0	28
OTU902	0	0	0	0	0	0	0	0	0	0	0	0	0	0	0	14	6	0	28	10	12	3	0	2	0	0	0	19	7	15	0	0	0	0	0	0	47	22	54	37	1	14	0	0	0	0	0	0	0
OTU903	0	0	0	0	0	0	0	0	0	0	0	0	0	0	0	15	3	23	12	8	26	23	0	14	0	0	0	5	2	1	1	0	0	6	4	4	22	28	23	20	0	32	0	0	0	0	0	0	10
OTU904	0	0	0	0	0	0	0	0	0	0	0	0	104	202	239	0	0	0	0	1	1	1	0	0	0	0	0	0	0	0	0	0	0	50	40	44	0	0	0	0	0	0	0	0	0	0	0	0	62
OTU905	0	0	0	0	0	0	0	0	0	0	0	0	0	0	0	28	35	44	1	0	1	0	0	0	0	0	0	0	0	0	0	0	0	4	4	12	3	19	0	6	0	6	0	0	0	0	0	0	6
OTU906	0	0	0	2	0	0	0	0	0	0	0	0	1	4	4	3	4	1	11	13	12	1	0	3	0	3	9	40	11	21	9	0	0	2	0	5	19	0	7	0	0	0	0	0	0	9	0	0	13
OTU907	0	0	0	2	0	0	0	0	0	0	0	0	0	0	0	10	23	34	8	5	14	5	8	0	1	0	23	0	0	1	6	0	9	1	0	0	0	0	0	4	16	22	0	0	0	4	0	0	0
OTU908	0	24	37	7	0	0	0	0	0	0	0	0	0	2	23	14	29	2	0	0	0	12	5	4	9	17	83	0	2	0	3	5	1	11	4	14	3	0	0	50	3	22	131	22	21	97	22	17	13
OTU909	0	3	1	2	0	0	0	0	0	0	0	0	0	1	7	19	46	6	0	0	1	1	0	0	2	0	23	0	0	0	63	43	30	43	20	23	0	2	0	7	11	30	4	0	0	7	0	0	7
OTU910	0	0	0	1	0	0	0	0	0	0	0	0	0	3	16	10	9	2	0	0	0	5	0	6	12	0	20	0	2	0	8	64	11	17	17	29	0	0	0	21	5	10	60	0	26	0	10	0	24
OTU911	0	0	0	0	0	0	0	0	0	0	0	0	0	10	0	0	0	0	26	88	123	0	3	2	2	0	0	0	0	1	17	1	4	4	0	13	4	32	54	4	0	1	13	0	0	13	0	0	3
OTU912	0	0	0	0	0	0	0	0	0	0	0	0	4	16	28	4	0	5	40	29	33	0	0	0	0	0	0	40	14	24	0	0	0	12	18	6	58	90	35	0	0	0	0	0	0	0	0	0	20
OTU913	0	2	4	1	0	0	0	0	0	0	0	0	0	18	15	10	9	16	1	14	20	3	0	0	53	0	20	3	0	1	33	44	18	19	2	2	4	17	12	20	0	21	53	7	2	13	7	5	8
OTU914	0	0	0	2	0	0	0	0	0	0	0	0	0	0	0	0	0	0	0	0	0	40	26	36	0	0	0	0	0	0	0	0	6	0	0	0	0	0	0	92	91	90	0	0	0	0	0	0	0
OTU915	0	0	0	0	0	0	1	0	0	0	2	0	0	0	0	22	15	37	0	1	0	0	0	0	0	0	0	0	0	0	8	0	10	0	0	0	6	0	0	0	0	0	0	0	0	0	0	0	0
OTU916	0	0	0	0	0	0	0	0	0	0	2	0	0	0	0	1	1	5	24	6	11	0	0	0	0	0	2	7	3	14	0	0	2	5	2	5	24	65	36	0	0	0	13	0	0	0	0	0	1
OTU917	0	0	0	0	0	0	0	0	0	0	0	0	0	0	0	0	0	0	0	0	0	0	0	0	0	0	0	0	0	0	0	0	0	0	0	0	0	0	0	0	0	0	0	0	0	0	0	0	0
OTU918	0	0	0	0	0	0	0	0	0	0	0	0	0	7	12	8	7	7	46	11	12	0	0	0	0	0	0	19	5	21	1	0	2	38	8	10	26	28	3	0	4	0	0	0	0	1	0	0	37
OTU919	0	4	6	19	0	0	0	0	0	0	1	0	0	0	0	0	15	9	3	1	4	3	0	4	0	2	0	2	0	0	62	4	6	0	0	5	2	0	0	2	30	3	0	0	1	14	0	0	2
OTU920	0	1	0	9	0	364	11	11	15	5	0	1	0	1	0	8	4	33	13	4	6	9	18	1	4	0	0	6	3	4	17	0	1	10	0	4	9	14	21	10	0	19	1	0	0	1	0	0	5
OTU921	0	0	0	0	0	0	0	0	0	0	0	0	0	0	0	2	3	17	0	0	0	3	3	0	0	0	0	0	0	0	3	0	1	9	4	2	1	0	0	12	35	13	0	0	0	0	0	0	1
OTU922	0	381	198	796	0	0	0	0	0	0	0	0	0	0	0	0	0	0	0	0	0	0	0	0	0	0	0	0	0	0	0	0	0	0	0	0	0	0	0	0	0	0	0	0	0	0	0	0	0
OTU923	0	0	0	0	0	0	0	0	0	0	0	0	17	24	34	13	4	4	46	12	9	0	0	0	0	0	0	130	42	120	0	1	0	20	6	12	27	19	0	0	0	0	0	0	0	0	0	0	50
OTU924	1	2	3	0	0	1	0	0	62	0	1	0	0	4	0	19	23	37	1	0	2	11	7	10	0	4	0	0	0	0	1	5	0	0	0	0	0	0	0	14	0	25	21	0	1	6	0	0	1
OTU925	0	0	0	0	0	0	0	0	0	0	0	0	0	2	46	9	9	5	1	6	10	1	0	6	19	11	23	4	1	8	50	45	6	22	12	12	8	4	37	36	1	12	18	16	0	0	0	0	3
OTU926	0	0	0	6	0	0	0	0	0	0	0	0	0	3	0	1	0	1	0	0	0	0	0	0	0	0	0	0	0	0	8	0	5	5	0	6	0	0	0	2	0	0	0	0	0	0	0	0	5
OTU927	0	0	0	0	1	0	0	0	0	0	0	0	0	7	14	0	0	0	68	8	21	2	0	0	0	0	0	186	39	145	0	0	0	29	9	14	36	22	18	0	0	0	0	0	0	0	0	0	30
OTU928	0	27	16	48	0	0	0	0	0	0	0	0	6	22	49	10	14	8	1	9	7	9	0	16	16	7	14	0	4	0	17	118	16	12	12	9	4	1	0	19	15	9	36	18	6	11	43	11	6
OTU929	0	7	9	6	0	9	0	0	0	0	0	0	0	6	0	18	17	35	0	0	3	2	1	3	13	18	5	0	0	2	33	198	48	0	0	0	3	13	0	8	0	3	111	59	23	50	39	59	0
OTU930	0	6	2	5	0	0	0	0	0	0	0	0	1	20	21	8	9	12	0	3	1	0	0	0	7	32	66	1	0	1	8	4	11	13	0	9	8	51	9	10	0	4	57	8	25	22	29	0	3
OTU931	0	0	0	0	0	0	0	0	0	0	0	0	0	9	5	26	10	13	0	6	1	0	0	11	8	1	0	1	1	6	36	19	6	49	51	23	13	7	0	0	0	3	6	0	4	14	0	0	33
OTU932	0	8	4	9	0	0	0	0	0	0	0	0	5	19	7	21	11	15	1	14	6	7	6	10	3	6	5	2	1	1	14	5	14	21	10	10	7	5	0	10	15	9	28	0	4	13	0	0	9
OTU933	0	100	84	203	0	2	3	0	0	0	9	0	0	2	6	6	7	1	9	2	2	4	0	1	20	5	43	0	0	2	9	29	10	6	0	6	4	0	2	1	0	4	35	6	5	35	0	19	6
OTU934	0	0	0	0	0	0	0	0	0	0	0	0	0	4	8	12	23	19	0	4	2	0	0	1	0	9	0	2	2	1	41	1	6	3	0	8	8	2	4	3	0	7	0	0	0	4	0	0	0
OTU935	0	1	0	0	0	0	0	0	0	0	0	0	0	3	10	7	11	0	0	0	0	3	27	8	2	6	0	0	1	0	6	0	13	0	2	0	1	0	0	68	15	55	15	0	0	17	0	0	0
OTU936	0	0	0	1	0	0	0	0	0	0	0	0	0	0	0	0	0	0	0	1	0	12	17	5	0	0	0	0	0	0	0	0	0	0	0	1	0	0	0	6	17	3	1	0	0	0	0	0	0
OTU937	0	32	49	20	0	0	1	0	0	1	88	592	0	5	29	43	7	6	5	15	13	6	0	4	15	0	0	4	0	4	27	0	100	2	1	0	3	16	0	0	0	5	4	0	0	0	0	0	3
OTU938	0	0	0	2	0	0	0	0	0	0	0	0	0	0	5	29	23	17	0	0	0	1	0	0	11	1	0	0	0	0	48	0	3	12	0	3	5	0	0	0	0	2	1	0	1	8	0	0	3
OTU939	0	0	0	0	0	0	0	0	0	0	0	0	0	0	37	10	5	25	0	0	0	64	12	23	4	0	5	0	0	0	0	0	2	15	6	7	0	1	0	108	109	38	22	0	0	1	0	0	4
OTU940	0	0	0	0	0	0	0	0	0	0	2	0	0	0	0	0	0	0	0	0	0	0	0	0	0	0	0	0	0	0	0	0	0	0	0	0	0	0	0	0	0	0	0	0	1	0	0	0	0
OTU941	0	0	0	0	0	0	0	0	0	0	0	0	8	6	8	18	21	28	1	8	9	0	0	0	12	1	0	0	1	0	14	11	7	32	18	21	12	13	17	0	0	0	19	0	17	3	0	16	12
OTU942	0	0	0	0	0	0	0	0	0	0	0	0	32	2	3	11	5	24	1	5	1	9	3	8	5	23	0	0	0	0	3	1	5	14	9	39	0	0	1	22	71	16	0	0	0	2	0	0	19
OTU943	4	0	0	0	0	0	0	0	0	0	0	0	0	0	0	0	6	14	0	0	0	19	0	3	5	19	0	0	0	0	37	20	7	0	0	0	0	0	0	32	16	33	0	32	0	1	3	0	0
OTU944	0	7	9	45	0	0	1	1	0	0	1	1	0	0	0	0	0	0	0	3	1	1	0	0	1	0	0	0	0	0	54	0	3	0	4	6	0	0	0	0	1	0	0	0	0	0	0	0	0
OTU945	0	1	2	5	0	0	0	0	0	0	0	0	23	11	37	19	13	12	1	7	4	0	3	1	13	0	15	10	1	4	45	49	24	18	6	12	1	0	7	3	13	0	14	0	3	16	14	0	14
OTU946	0	0	0	0	0	0	0	0	0	0	0	0	3	14	18	9	0	3	135	15	26	0	0	0	2	0	0	101	31	101	0	0	0	20	18	20	23	7	0	0	0	0	0	0	0	0	0	0	35
OTU947	0	8	5	20	0	0	0	0	0	0	0	0	0	0	0	1	0	27	4	0	0	30	30	12	8	0	0	0	0	0	15	5	5	0	1	0	0	0	0	28	3	33	108	20	18	67	1	20	0
OTU948	0	296	249	774	0	0	0	0	0	0	1	3	0	0	0	0	0	0	0	0	0	0	0	0	0	0	0	0	0	0	0	0	3	0	0	0	0	0	0	0	0	0	0	0	0	0	0	0	0
OTU949	0	3	5	2	0	0	0	0	0	0	0	0	0	0	6	39	25	48	0	0	0	1	0	3	29	7	12	0	0	0	61	23	73	2	0	0	11	0	0	9	0	8	136	8	36	63	85	19	3
OTU950	0	0	0	0	0	0	0	0	0	0	0	0	0	0	3	0	3	0	5	0	1	13	9	6	0	1	2	0	0	0	9	0	0	3	0	0	1	0	0	1	0	13	0	0	1	4	8	0	0
OTU951	0	0	0	0	0	0	0	0	0	0	0	0	0	3	0	0	3	13	3	5	5	28	26	18	0	0	0	9	0	1	12	0	5	11	23	18	13	44	2	31	12	46	0	0	0	7	0	0	28
OTU952	0	6	1	1	0	0	0	0	0	0	0	0	0	0	0	0	0	0	8	7	11	0	6	0	0	0	0	0	0	0	57	0	15	0	0	0	0	0	0	0	0	11	0	0	0	0	15	0	0
OTU953	0	0	0	0	0	0	0	0	0	0	0	0	0	52	44	10	5	1	0	1	2	1	0	6	4	0	25	0	3	4	0	0	0	29	48	66	4	27	0	50	119	22	0	0	0	0	0	0	16
OTU954	0	0	0	0	0	0	0	0	0	0	0	0	0	0	0	0	0	0	18	12	14	2	0	1	0	0	0	0	0	0	0	0	0	16	11	18	0	0	0	0	0	0	0	0	0	0	0	0	53
OTU955	5	0	0	2	5	0	3	13	22	22	0	0	23	41	64	17	14	21	8	11	11	11	0	1	9	4	2	14	2	5	23	13	19	35	6	30	10	4	35	21	0	7	13	1	2	14	0	1	35
OTU956	0	5	1	2	0	0	0	0	0	0	0	0	34	5	4	4	17	10	1	7	12	8	0	1	6	3	0	8	3	9	118	7	13	16	0	12	14	0	0	0	4	13	53	0	0	12	16	0	9
OTU957	0	0	0	0	0	0	0	0	0	0	0	0	0	0	0	0	0	0	0	0	0	0	0	0	0	0	0	0	0	0	0	0	0	0	0	0	0	0	0	0	0	0	0	0	0	0	0	5	0
OTU958	36	4	2	2	10	25	74	82	40	3	0	4	0	19	43	38	52	118	0	3	0	18	0	5	15	0	11	2	1	3	0	0	0	13	22	4	0	14	25	0	15	2	26	4	19	25	15	5	19
OTU959	0	13	3	22	0	5	3	0	0	0	0	1	0	3	2	11	0	4	27	7	6	2	0	2	1	7	3	20	2	13	8	3	0	13	0	16	6	20	0	0	1	8	0	0	1	0	0	0	10
OTU960	0	0	0	0	0	0	0	0	0	0	0	0	92	68	58	37	7	29	7	14	14	0	0	0	2	0	0	11	2	16	0	0	0	21	6	21	72	36	101	1	0	0	0	0	0	5	0	14	22
OTU961	0	0	0	1	0	0	0	0	0	0	0	0	0	38	26	3	0	0	41	8	11	0	0	0	4	0	0	52	27	84	0	0	0	39	14	29	43	30	9	4	0	0	0	0	0	5	0	0	44
OTU962	0	1	0	1	0	0	0	0	0	1	0	0	0	3	2	1	2	1	94	18	73	7	4	5	3	7	14	0	0	0	1	1	0	0	2	3	0	0	0	16	22	45	6	0	34	11	0	0	2
OTU963	0	0	0	0	0	1	0	0	0	0	0	0	0	1	0	24	10	44	9	4	1	4	0	0	0	0	0	5	5	13	23	0	0	22	31	18	36	21	32	4	0	8	0	0	0	0	0	0	40
OTU964	0	18	9	32	0	0	0	0	0	0	6	0	0	0	0	1	0	0	18	5	12	0	1	1	0	0	0	2	0	1	35	0	5	0	0	0	0	0	0	4	0	3	0	0	0	4	0	0	0
OTU965	0	2	1	0	0	0	0	0	0	0	0	0	0	14	26	8	9	8	4	12	18	8	0	1	9	0	11	0	0	7	5	14	1	20	34	14	13	26	15	25	16	16	32	0	0	3	1	0	13
OTU966	0	0	0	0	0	0	0	0	0	0	0	0	0	9	12	10	1	6	0	2	4	0	0	0	0	0	0	6	3	16	0	0	0	14	21	21	52	79	30	0	0	0	0	0	0	0	0	0	14
OTU967	0	0	0	0	0	0	0	0	0	0	0	0	0	29	12	24	5	0	18	3	12	0	0	0	2	0	0	28	9	28	0	0	0	23	20	31	52	140	67	0	0	5	0	0	0	0	0	0	25
OTU968	0	0	0	0	0	0	0	0	0	0	0	0	0	0	0	0	0	0	0	0	0	0	0	0	2	0	0	0	0	0	0	0	1	0	0	0	0	0	0	0	0	0	0	0	0	0	0	0	0
OTU969	0	2	0	12	0	0	0	0	0	0	0	0	0	0	11	13	26	7	1	0	0	1	0	0	52	18	41	0	0	1	42	48	14	5	5	0	0	0	0	5	23	1	24	0	18	37	1	6	2
OTU970	0	0	0	0	0	0	0	0	0	0	0	0	16	29	0	9	1	17	8	14	11	1	0	1	3	0	0	13	11	6	0	0	0	36	6	33	4	1	1	14	5	6	7	0	10	3	0	0	31
OTU971	0	0	0	0	0	3	0	0	0	0	0	0	0	0	2	7	5	10	22	14	5	0	0	0	0	0	0	5	5	11	18	0	2	4	2	2	20	8	21	0	0	0	0	0	6	0	0	0	0
OTU972	0	263	144	538	0	0	126	90	2	0	120	24	0	0	0	0	0	0	0	0	0	0	0	0	0	0	0	0	0	0	0	0	0	0	0	0	0	0	0	0	0	0	0	0	0	0	0	0	0
OTU973	0	0	0	0	0	0	0	0	0	0	0	0	0	0	0	0	0	0	0	0	0	0	0	0	0	0	0	0	0	0	0	0	0	41	13	13	0	0	0	0	0	0	0	0	0	0	0	0	9
OTU974	0	0	0	0	0	0	0	0	0	0	0	0	0	3	9	2	11	2	3	5	4	43	23	26	5	2	1	0	0	0	5	0	2	23	6	22	0	0	0	44	23	72	4	0	0	2	19	0	39
OTU975	0	0	0	0	0	0	0	0	0	0	0	0	0	21	39	3	1	2	17	3	7	6	0	2	11	3	0	26	2	17	4	3	0	38	10	9	3	3	3	14	0	6	1	0	3	8	0	0	68
OTU976	0	1	2	9	0	0	0	0	0	0	0	0	0	2	2	10	9	2	0	0	0	1	3	12	17	5	31	0	0	0	6	31	7	2	0	1	3	0	0	14	23	34	50	0	7	17	3	19	0
OTU977	0	6	4	19	0	0	0	0	0	0	0	0	0	3	8	3	13	0	0	3	0	10	23	2	3	19	17	0	0	0	30	29	7	14	7	0	0	0	0	13	4	13	15	0	3	1	0	13	15
OTU978	0	0	0	0	0	0	0	0	0	0	0	0	0	0	0	0	0	0	0	0	0	2	8	2	0	0	0	0	0	0	0	0	0	35	28	32	0	0	0	8	0	3	0	0	0	0	0	0	17
OTU979	0	0	0	0	0	0	0	0	0	0	0	0	2	26	13	5	4	3	0	0	0	4	21	3	6	0	0	0	0	0	10	0	0	85	25	47	0	0	0	4	0	7	0	0	1	0	0	0	42
OTU980	0	4	1	15	0	0	0	0	0	0	0	0	0	0	0	3	0	1	1	0	6	0	0	0	0	0	0	0	0	2	18	3	1	1	0	0	0	0	0	0	0	0	0	0	0	0	0	0	2
OTU981	0	0	0	1	0	0	0	0	0	0	4	0	0	0	0	0	0	0	69	18	40	20	12	9	0	1	0	0	0	3	7	0	0	2	3	0	0	0	0	14	0	22	0	0	0	2	0	0	1
OTU982	0	0	0	0	0	0	0	0	0	0	0	0	0	3	2	2	1	0	0	6	0	7	4	10	8	1	1	0	0	0	145	10	70	9	4	14	0	5	0	43	1	22	10	0	0	3	1	0	18
OTU983	0	0	1	1	0	0	0	0	0	0	0	0	0	24	54	13	21	17	1	5	1	0	0	0	14	4	0	18	5	8	24	3	12	26	13	36	14	17	0	0	0	0	2	0	1	0	10	0	27
OTU984	0	3	4	0	2	0	2	1	0	0	0	0	0	7	10	35	17	23	0	4	4	1	0	0	6	10	21	5	1	3	49	1	12	5	1	2	2	11	31	7	0	7	30	0	0	13	39	0	1
OTU985	0	0	0	0	0	0	213	248	25	0	7	807	0	0	0	0	0	0	0	0	0	0	0	0	0	0	0	0	0	0	0	0	0	0	0	0	0	0	0	0	0	0	0	0	0	0	0	0	0
OTU986	0	0	0	0	0	0	0	0	0	0	0	0	0	0	0	0	2	0	7	0	0	0	0	0	0	5	0	4	0	0	0	0	0	5	0	0	0	0	0	2	0	2	0	0	0	0	0	0	0
OTU987	16	0	0	0	1	0	153	41	919	35	101	23	0	0	0	0	0	0	0	0	0	3	0	0	0	0	0	0	0	0	0	0	0	0	0	0	0	0	0	0	0	0	0	0	0	0	0	0	0
OTU988	1	0	0	1	4	1004	5	2	194	15	0	3	0	2	0	0	0	0	0	9	0	0	0	0	0	0	0	0	0	0	0	0	0	0	0	0	0	0	9	0	0	0	0	0	0	0	0	0	2
OTU989	0	0	0	0	0	0	0	0	0	0	0	0	9	2	3	4	0	0	0	10	1	0	0	0	0	0	16	0	0	0	0	0	0	8	0	0	4	0	0	0	0	0	0	0	0	0	0	30	4
OTU990	0	0	0	1	0	0	0	0	0	0	0	0	0	0	0	0	0	0	13	56	59	0	0	0	0	0	0	0	0	0	52	57	11	0	0	4	0	0	0	0	0	0	19	0	0	1	0	0	0
OTU991	0	0	0	0	0	0	0	0	0	0	0	0	0	0	0	14	6	0	21	4	10	4	0	0	0	0	0	32	6	48	1	0	1	0	0	0	29	12	0	22	2	37	0	0	0	0	0	1	0
OTU992	0	0	0	0	0	0	0	0	0	0	0	0	0	0	0	8	22	8	0	2	2	2	0	1	0	0	0	0	0	0	0	0	0	0	0	0	0	10	0	5	0	17	0	0	0	0	0	0	0
OTU993	0	0	0	0	0	0	0	0	0	0	0	0	3	31	12	12	6	1	101	18	23	1	0	0	0	1	0	31	6	44	0	0	2	29	25	25	19	33	0	0	0	1	0	0	0	0	0	0	37
OTU994	0	0	0	0	0	0	0	0	0	0	0	0	0	0	2	24	6	29	0	0	0	0	0	0	5	0	15	0	0	0	0	5	5	42	14	18	0	0	0	0	0	0	23	6	10	24	0	0	17
OTU995	0	296	535	417	0	0	0	2	0	0	8	0	0	0	0	0	0	0	0	0	0	0	0	0	0	0	0	0	0	0	0	0	2	0	0	0	0	0	0	0	0	0	0	0	0	0	0	0	0
OTU996	0	0	0	0	0	0	0	0	0	0	0	0	0	133	133	0	0	0	2	27	28	0	0	1	0	0	0	2	0	9	1	0	0	7	16	9	17	55	0	2	0	0	0	0	0	0	0	0	14
OTU997	0	0	0	0	0	0	0	0	0	0	1	0	27	60	64	6	0	28	5	17	14	0	0	0	1	0	0	13	4	20	3	0	1	3	7	12	47	64	13	0	0	0	10	0	0	0	0	0	15
OTU998	0	3	1	0	0	0	0	0	0	0	0	0	0	2	0	26	8	45	1	0	2	5	1	6	0	0	0	0	0	0	60	4	49	1	0	13	0	0	0	23	0	31	0	0	0	17	0	0	3
OTU999	0	0	0	2	0	0	0	0	0	0	0	0	0	0	0	0	0	0	3	10	6	0	0	1	0	0	0	0	0	0	15	0	4	0	0	0	6	0	0	5	0	7	0	0	1	0	0	0	0
OTU1000	0	26	7	41	0	0	0	0	0	0	0	0	0	0	0	25	8	36	0	0	0	15	8	16	14	4	6	0	0	0	6	69	16	0	0	0	0	0	0	23	9	16	47	0	21	39	0	72	0
OTU1001	0	14	2	12	0	0	0	0	0	0	1	0	0	6	0	9	26	38	0	0	0	6	13	0	1	6	0	0	0	0	144	26	47	7	0	0	0	0	0	10	8	6	18	4	0	3	0	0	4
OTU1002	0	0	0	0	0	0	0	0	0	0	0	0	36	143	156	2	2	1	7	5	3	0	0	0	1	0	0	74	36	63	0	1	2	13	7	20	96	77	65	0	1	0	0	0	1	1	0	0	15
OTU1003	0	1	0	13	0	0	0	0	0	0	0	0	0	20	14	18	16	25	4	9	0	0	0	0	16	4	0	3	0	2	48	2	5	9	9	16	0	0	0	3	19	9	13	0	0	4	0	0	9
OTU1004	0	2	1	9	0	0	0	2	1	0	0	0	0	6	1	6	38	26	1	7	2	4	5	3	12	4	3	0	1	0	127	24	32	14	12	8	0	0	0	4	0	1	48	0	6	21	0	0	2
OTU1005	0	0	0	0	0	0	0	0	0	0	0	0	0	2	1	6	0	4	2	57	25	3	0	1	0	5	15	0	0	4	0	0	0	17	18	5	11	8	4	6	0	0	0	0	0	3	0	0	27
OTU1006	0	0	0	0	0	0	0	0	0	0	0	0	0	0	0	0	0	0	0	0	0	5	15	18	0	0	0	0	0	0	0	0	0	6	0	9	0	0	0	32	35	36	0	0	2	19	0	0	8
OTU1007	0	2	0	0	0	0	0	0	0	0	0	0	0	0	0	0	0	0	0	0	0	0	0	0	0	0	0	0	0	0	271	25	69	0	0	0	0	0	0	0	0	0	19	0	4	2	0	0	1
OTU1008	0	1	0	0	0	0	0	0	0	0	0	0	1	6	8	5	3	5	1	5	4	5	0	2	42	9	31	0	0	2	91	2	30	7	5	0	0	12	0	20	0	5	218	0	12	58	0	36	1
OTU1009	0	14	12	23	0	0	0	0	0	0	0	0	0	0	0	10	28	44	2	0	2	3	20	9	6	11	3	0	0	0	58	44	9	9	1	21	0	0	26	8	0	15	88	0	9	25	0	0	1
OTU1010	0	0	0	0	0	0	0	0	0	0	0	0	19	16	60	56	99	96	0	0	0	0	0	1	5	0	0	1	1	3	0	0	0	7	0	16	0	0	0	4	0	3	0	0	0	5	0	0	5
OTU1011	16	0	0	0	32	29	1	11	475	342	0	2	1	7	0	3	0	5	1	0	4	0	0	0	0	0	0	0	0	1	0	0	0	0	1	0	0	0	0	0	0	1	0	0	0	0	0	0	1
OTU1012	0	1	5	4	0	0	0	0	0	0	0	0	0	4	11	11	0	3	0	0	2	0	0	0	14	22	15	11	0	2	0	12	2	1	0	0	2	2	0	0	1	4	81	2	10	35	28	28	2
OTU1013	0	0	0	0	0	0	0	0	0	0	0	0	4	23	36	0	0	1	31	4	8	0	0	2	0	0	0	12	2	8	5	0	0	32	30	18	1	0	0	3	0	2	0	0	0	0	0	0	81
OTU1014	1	9	19	89	0	0	0	0	0	0	0	0	0	0	0	1	0	1	0	0	0	0	1	0	6	15	13	0	0	0	9	0	6	3	0	0	0	0	0	1	0	0	59	0	11	17	0	0	0
OTU1015	0	111	57	385	0	0	0	55	0	0	2	0	0	0	0	0	0	0	1	6	2	0	4	0	0	0	0	0	0	0	38	2	36	0	0	0	0	0	0	0	0	0	0	0	0	5	0	0	0
OTU1016	0	0	0	0	0	0	0	0	0	0	0	0	17	9	5	10	27	12	4	13	11	0	0	1	3	6	0	7	0	14	46	0	2	9	6	19	36	17	42	15	6	21	0	0	0	0	0	0	18
OTU1017	15	0	0	8	8	0	0	0	74	10	0	0	0	7	29	27	11	59	0	22	5	4	3	2	1	0	20	0	2	0	1	0	0	24	11	20	5	0	0	10	0	15	4	0	0	7	7	0	22
OTU1018	1	1	0	0	0	0	0	0	0	0	0	0	39	97	89	12	8	26	1	1	2	0	0	0	2	2	9	0	0	0	33	3	2	14	12	9	0	25	8	3	1	2	29	3	16	11	0	1	13
OTU1019	0	0	1	2	0	0	0	0	0	0	0	0	0	33	31	4	0	7	39	9	8	0	0	1	19	0	7	9	7	19	1	0	0	8	0	17	22	22	8	17	0	7	65	30	4	15	3	2	22
OTU1020	11	0	1	5	3	18	34	41	145	10	11	13	2	3	12	7	28	42	0	6	1	16	24	15	23	2	4	3	2	4	0	0	0	11	31	10	4	0	0	19	10	16	0	0	0	0	0	0	13
OTU1021	0	0	0	0	0	0	0	0	0	1	0	0	0	0	0	0	4	0	0	7	8	1	0	0	0	0	7	1	2	10	0	0	4	0	3	9	44	33	68	18	16	8	19	0	5	0	0	0	15
OTU1022	0	5	3	8	0	0	0	0	0	0	0	0	7	11	31	3	6	18	0	0	0	10	9	5	0	0	0	7	8	10	1	0	5	13	18	36	33	22	0	12	0	4	58	8	12	10	0	0	16
OTU1023	0	1	0	0	0	0	0	0	0	0	0	0	0	7	0	11	34	10	3	4	3	2	18	5	4	0	0	12	2	5	6	0	0	1	2	9	12	10	0	40	4	13	3	0	0	23	0	12	7
OTU1024	0	1	0	0	0	0	0	0	0	0	3	1	0	0	0	0	0	0	1	0	0	2	0	0	0	0	0	0	0	0	8	0	3	0	0	0	0	0	0	4	0	0	0	0	0	0	0	0	0
OTU1025	0	3	0	1	0	0	0	0	0	0	1	0	6	3	9	31	15	56	1	6	3	5	11	6	3	11	0	4	0	3	31	0	40	37	19	25	4	6	0	48	0	17	12	0	7	3	13	0	12
OTU1026	0	0	2	9	0	0	0	0	0	0	0	0	0	0	18	1	0	0	0	0	0	9	9	14	19	18	1	0	0	0	12	56	3	14	0	4	0	0	0	18	4	22	54	1	8	31	0	81	1
OTU1027	0	1	0	0	0	0	0	0	0	0	0	0	0	13	2	22	16	35	1	3	4	0	0	0	0	11	1	4	0	5	72	1	12	1	4	7	6	4	52	0	10	4	5	1	6	9	0	20	3
OTU1028	0	0	0	0	0	0	0	0	0	0	0	0	21	41	34	1	3	0	2	1	0	0	0	0	1	0	0	36	17	38	0	0	0	60	26	33	21	0	5	1	0	0	0	0	0	0	0	0	108
OTU1029	0	2	0	1	0	0	0	0	0	0	0	0	0	0	0	2	19	5	3	3	2	2	73	5	0	0	2	0	0	2	38	0	3	2	1	0	5	0	0	16	0	6	0	0	0	3	0	0	4
OTU1030	0	0	0	0	0	0	0	0	0	0	0	0	0	0	0	0	0	0	0	0	0	0	0	0	0	0	0	0	0	0	0	0	0	0	0	0	0	0	0	0	0	0	0	0	0	0	0	0	0
OTU1031	64	1	0	3	1	33	30	93	22	12	0	8	0	13	0	14	19	70	0	6	3	21	14	7	3	0	3	1	0	4	0	0	0	5	5	8	0	0	0	9	5	44	9	0	2	2	0	6	14
OTU1032	0	0	0	0	0	0	0	0	0	0	0	0	0	0	0	6	0	0	0	45	23	13	15	6	0	0	0	0	0	0	19	0	55	0	0	0	0	0	0	3	0	7	0	0	0	4	0	0	0
OTU1033	0	2	0	3	0	0	0	0	0	0	0	0	0	7	24	2	2	11	0	0	0	0	0	0	3	2	10	0	0	0	5	15	2	0	4	3	3	0	0	0	0	1	28	0	6	19	18	0	3
OTU1034	0	6	6	26	0	0	0	1	0	1	14	1	0	0	0	0	0	2	23	3	7	26	8	3	0	0	0	0	0	0	0	7	2	0	2	0	4	0	0	35	0	52	0	0	0	12	0	0	5
OTU1035	0	50	149	35	0	0	5	4	1	69	93	203	0	11	9	8	4	5	4	23	5	3	0	3	0	0	14	2	0	1	15	7	157	6	24	14	0	13	0	8	0	2	0	0	0	3	0	0	1
OTU1036	0	6	9	16	0	0	0	0	0	0	2	0	0	4	1	0	1	0	6	2	1	4	3	4	0	0	6	0	0	0	60	0	17	2	0	4	0	0	0	16	0	6	25	1	0	3	0	0	2
OTU1037	16	0	0	0	11	0	61	24	760	144	186	10	0	0	0	0	0	0	0	0	0	0	0	0	0	0	0	0	1	0	0	0	0	0	0	0	0	0	0	0	0	0	0	0	0	0	0	0	0
OTU1038	0	0	0	0	0	0	0	0	0	0	0	0	0	0	0	5	4	6	0	0	0	5	12	1	0	0	5	0	0	0	0	0	0	0	0	0	0	0	0	30	0	20	6	0	10	28	0	0	1
OTU1039	0	0	2	0	0	0	0	0	0	0	0	0	17	3	3	3	0	11	41	31	48	0	0	0	2	0	0	12	1	16	12	0	3	19	3	0	5	0	3	9	0	8	0	0	0	0	0	0	13
OTU1040	0	0	0	0	0	0	0	0	0	0	0	0	4	4	0	0	1	1	24	12	23	2	0	0	3	0	0	4	0	0	29	0	60	1	5	0	8	8	0	1	0	3	36	0	14	23	0	28	3
OTU1041	9	0	0	0	13	1082	49	20	20	7	0	1	0	1	2	3	0	0	0	0	0	0	0	0	0	0	1	1	0	0	0	0	0	2	0	0	0	0	0	0	0	1	0	0	0	0	0	0	2
OTU1042	26	3	3	7	0	10	12	7	2	1	0	0	0	0	0	13	65	31	1	0	0	11	14	1	18	4	32	0	0	0	0	12	1	0	0	0	0	0	0	14	4	35	71	29	37	33	2	0	0
OTU1043	0	0	0	0	0	0	0	0	0	0	0	0	0	13	0	8	22	28	2	0	0	1	0	3	0	8	0	0	0	0	35	46	5	41	51	36	0	0	0	11	0	35	47	12	6	11	0	3	33
OTU1044	0	0	0	0	0	0	0	0	0	0	0	0	0	0	0	0	0	0	0	0	0	0	0	0	0	0	0	0	0	0	0	0	0	0	0	0	0	0	0	0	0	0	0	0	0	0	0	0	0
OTU1045	0	0	0	0	0	0	0	0	0	0	0	0	0	0	16	0	0	0	46	7	20	0	0	0	0	0	0	45	14	41	0	0	0	34	7	7	11	8	32	3	0	1	0	0	4	0	0	0	36
OTU1046	0	0	0	0	0	0	0	0	0	0	0	0	16	28	48	6	0	12	6	3	4	0	0	3	0	0	0	23	12	18	0	0	0	28	15	14	51	51	46	0	0	0	0	0	0	0	0	0	14
OTU1047	0	44	13	70	0	0	0	0	0	0	0	0	0	0	0	0	0	0	0	0	0	12	25	21	23	45	15	0	0	0	34	38	28	0	0	0	0	0	0	28	0	28	103	0	4	13	1	8	0
OTU1048	0	13	9	9	0	0	0	0	0	0	0	0	0	3	0	2	5	18	0	0	0	0	0	2	16	13	20	0	0	0	25	34	11	0	0	0	0	0	0	4	0	0	86	19	18	37	0	0	0
OTU1049	0	0	0	0	0	0	0	0	0	0	0	0	0	35	19	9	5	0	13	14	16	3	0	0	3	1	0	40	16	34	5	0	1	32	17	7	81	78	34	0	0	5	0	0	0	0	0	0	50
OTU1050	0	2	0	0	0	0	0	0	0	0	0	0	17	5	14	19	5	14	0	1	0	0	0	2	18	8	14	0	0	1	15	0	8	27	7	11	0	0	0	0	0	3	3	0	8	8	0	20	13
OTU1051	0	0	2	2	0	0	0	0	0	0	0	0	0	0	12	13	31	17	0	0	0	0	0	0	11	0	19	0	0	0	53	12	17	0	0	0	5	0	0	0	0	0	9	0	4	0	0	0	0
OTU1052	0	0	1	1	0	0	0	0	0	0	0	0	9	2	17	0	22	12	0	3	3	0	0	0	3	26	4	0	4	0	113	0	13	0	0	0	2	25	0	3	0	0	14	48	4	4	16	0	0
OTU1053	0	0	0	0	0	0	0	0	0	0	0	0	0	0	0	0	6	2	0	0	0	19	17	9	0	0	0	0	0	0	5	0	0	43	12	32	0	0	0	69	10	65	0	0	0	0	0	0	9
OTU1054	0	2	0	7	0	0	0	0	0	0	0	0	0	0	0	7	5	12	6	2	4	0	0	0	0	9	0	0	2	6	162	49	22	2	0	3	0	0	0	0	0	0	2	0	0	6	0	0	5
OTU1055	0	2	1	3	0	0	0	0	0	0	3	0	0	0	0	8	0	1	8	6	18	3	0	1	0	0	0	0	0	0	39	0	30	0	0	3	0	0	0	4	0	10	6	0	0	4	0	0	4
OTU1056	0	6	1	2	0	0	0	0	0	0	0	0	0	0	0	2	8	27	0	0	0	6	0	2	2	20	8	0	0	0	2	10	7	0	0	0	0	0	0	11	0	8	38	23	0	11	19	0	0
OTU1057	0	0	0	0	0	0	0	0	0	0	0	0	0	14	2	39	51	49	0	0	0	0	0	7	0	0	0	4	2	8	0	0	2	21	0	13	2	36	27	1	0	10	2	0	0	0	0	0	14
OTU1058	2	3	4	3	0	5	0	0	0	0	0	0	0	5	17	9	12	74	4	15	16	2	6	0	7	2	16	3	0	0	0	7	0	4	16	20	7	9	0	26	11	23	56	0	6	13	0	0	6
OTU1059	0	0	0	0	0	0	0	0	0	0	0	0	0	15	22	3	0	5	124	7	16	8	0	1	10	0	0	42	17	40	0	0	0	35	18	26	21	34	25	0	0	0	1	0	0	0	0	0	35
OTU1060	0	0	0	0	0	0	0	0	0	0	2	1	0	0	0	0	0	0	0	0	0	0	0	0	0	0	0	0	0	0	0	0	0	0	0	0	0	0	0	0	0	0	0	0	0	0	0	0	0
OTU1061	0	1	0	0	0	3	0	0	0	0	0	0	0	0	0	0	0	0	0	0	0	0	0	0	0	0	0	0	0	0	0	0	0	0	0	0	0	0	0	0	0	0	0	0	0	0	0	0	0
OTU1062	0	1	2	7	0	0	0	0	0	0	0	1	0	0	0	1	4	0	1	0	1	0	4	0	0	0	0	0	0	0	41	6	4	0	0	0	0	0	0	9	0	6	0	0	0	10	0	0	0
OTU1063	0	0	0	0	0	0	0	0	0	0	0	0	0	1	3	9	0	0	120	13	31	18	0	1	0	0	29	8	4	5	4	0	0	3	7	13	0	9	0	6	24	7	0	13	0	2	12	0	17
OTU1064	0	0	3	0	0	0	0	0	0	0	0	0	0	4	0	0	0	0	0	1	1	10	0	8	8	23	0	0	0	0	281	28	62	0	0	0	0	0	0	13	0	28	28	0	12	4	0	0	0
OTU1065	0	0	0	0	0	0	0	0	0	0	0	0	0	11	20	6	32	64	61	4	15	15	17	25	0	0	0	5	4	5	0	0	0	43	14	15	50	35	31	43	3	27	11	4	0	128	23	18	19
OTU1066	0	0	0	0	0	0	0	0	0	0	0	0	1	7	12	9	13	14	0	4	9	2	4	4	29	0	0	0	0	5	0	4	8	1	3	10	8	0	5	6	9	1	23	1	7	13	20	0	3
OTU1067	5	0	0	1	9	709	1	5	218	46	2	5	0	0	0	0	0	2	0	16	2	1	0	10	7	18	0	0	0	0	0	0	0	0	0	0	0	0	0	0	1	0	0	0	0	0	0	0	1
OTU1068	0	13	14	37	0	0	4	0	0	1	0	0	0	3	0	5	3	13	35	7	21	11	9	2	0	0	0	0	0	4	24	17	15	5	0	14	1	1	0	0	0	0	15	0	0	22	0	12	11
OTU1069	0	0	0	0	0	595	1	3	0	0	0	0	0	0	0	0	0	7	6	0	0	3	0	1	0	0	0	0	0	0	0	0	0	12	7	17	14	18	0	27	118	22	6	91	0	32	36	0	7
OTU1070	0	0	0	0	0	0	0	0	0	0	1203	0	1	0	0	0	0	0	0	0	0	0	0	0	0	0	0	0	0	0	0	0	0	0	0	0	0	0	0	0	0	0	0	0	0	0	0	0	0
OTU1071	0	5	3	12	0	0	0	1	0	0	3	2	0	0	0	1	0	0	15	0	7	2	0	1	0	0	14	0	0	0	1	0	0	7	0	1	0	0	0	1	0	4	0	9	0	5	7	0	1
OTU1072	0	0	0	0	0	0	0	0	0	0	0	0	0	19	16	5	3	2	5	2	9	1	0	1	0	0	9	18	3	8	12	0	6	16	0	8	8	10	30	0	0	0	0	0	0	23	0	0	25
OTU1073	0	8	7	10	0	0	0	0	0	0	0	0	0	2	2	6	4	3	32	17	16	6	0	3	5	0	3	18	2	17	7	6	16	15	22	5	2	8	1	4	4	2	0	3	3	3	0	0	12
OTU1074	0	7	2	21	0	0	0	0	0	0	0	0	0	0	0	2	2	7	0	0	2	1	0	0	2	0	14	0	0	0	86	3	18	2	0	0	0	0	0	9	0	5	32	0	3	15	0	0	1
OTU1075	0	0	0	0	0	0	0	0	0	0	0	0	6	71	49	4	0	1	23	25	28	0	0	0	0	0	0	25	14	35	0	0	0	9	0	0	52	74	29	0	0	0	0	0	0	0	0	0	0
OTU1076	0	0	0	0	0	0	0	0	0	0	0	0	0	0	0	0	1	17	7	35	39	0	0	3	0	0	0	0	0	0	0	0	0	0	0	0	0	0	0	3	0	0	0	0	0	0	0	0	0
OTU1077	0	0	0	0	0	0	0	0	0	0	0	0	0	1	0	12	28	34	0	0	0	0	0	0	2	59	15	0	0	0	0	0	4	3	7	9	0	0	0	1	0	1	60	25	8	35	28	36	7
OTU1078	0	0	0	0	0	0	0	0	0	0	0	0	0	0	0	0	0	0	1	1	7	14	19	21	0	0	0	0	0	0	19	0	3	0	0	0	0	0	0	33	13	29	0	0	0	0	0	0	0
OTU1079	0	9	77	7	0	0	0	0	0	0	150	906	0	0	0	0	0	0	0	2	0	1	0	0	1	0	0	0	0	0	0	0	19	0	0	0	0	0	0	0	0	0	0	0	0	0	0	0	0
OTU1080	0	1	0	1	0	0	0	0	0	0	0	0	0	11	32	10	7	20	9	13	13	11	0	5	4	0	0	15	4	8	3	13	8	9	7	21	21	101	3	23	21	9	0	0	0	9	1	0	26
OTU1081	0	0	0	0	0	0	0	0	0	0	0	0	0	41	20	1	0	0	36	10	14	0	0	2	4	0	0	43	7	38	0	0	0	39	27	32	4	9	7	0	0	0	0	0	0	0	0	0	47
OTU1082	0	0	2	0	0	0	0	0	0	0	2	0	0	5	0	0	7	0	11	23	3	4	0	3	4	0	1	11	7	5	11	1	4	4	0	1	4	5	27	17	0	15	25	0	0	2	0	0	6
OTU1083	0	0	0	1	0	0	0	0	0	0	0	0	0	2	0	3	1	14	4	11	2	7	7	7	0	15	0	2	0	9	22	0	3	0	2	2	9	0	0	20	15	8	25	0	1	1	0	2	22
OTU1084	0	0	0	0	0	0	0	0	0	0	0	0	0	31	0	0	5	0	16	1	15	0	0	0	0	0	1	139	82	180	0	0	0	55	6	39	15	29	0	0	0	0	0	0	0	0	0	0	26
OTU1085	0	2	0	0	0	0	0	0	0	0	0	0	0	6	3	5	13	8	1	0	0	4	5	2	6	2	3	1	0	1	19	2	16	24	5	27	1	0	0	18	6	24	0	0	0	3	0	0	21
OTU1086	0	0	0	0	0	0	0	0	0	0	0	0	0	0	0	2	95	9	0	0	0	1	8	5	4	23	69	0	0	0	113	5	11	8	3	3	0	0	0	4	4	18	93	8	4	13	0	0	1
OTU1087	0	0	0	0	0	0	0	0	0	3	0	0	1	13	56	7	13	14	2	5	3	9	2	8	0	1	0	1	0	6	23	2	0	8	20	12	5	16	0	21	0	19	11	0	0	1	0	0	12
OTU1088	0	0	0	0	3	0	0	0	0	1	0	0	31	21	16	10	6	12	11	42	31	7	0	5	18	20	0	5	5	17	8	0	8	14	32	30	45	86	28	20	11	6	0	0	10	47	18	0	18
OTU1089	0	0	0	0	0	0	0	0	0	0	0	1	5	1	4	2	0	1	18	3	4	1	0	1	7	0	0	0	0	0	14	0	2	10	0	1	0	0	0	5	0	17	0	0	0	11	0	24	3
OTU1090	0	0	0	0	0	0	0	0	0	0	0	0	0	0	0	0	0	0	0	0	0	0	0	0	0	0	0	0	0	0	0	0	0	0	0	0	0	0	0	0	0	0	0	0	0	0	0	0	0
OTU1091	0	0	0	7	0	0	0	0	0	0	0	0	0	11	3	0	1	2	0	0	0	3	6	13	29	0	0	0	0	0	0	0	0	0	0	0	2	0	0	16	21	13	9	0	1	8	0	0	2
OTU1092	0	0	0	0	0	0	0	0	0	0	0	0	0	22	36	13	1	3	7	8	7	3	0	2	15	2	47	31	1	18	0	17	0	4	15	11	6	8	0	7	0	3	72	0	14	28	0	10	19
OTU1093	0	0	1	3	0	0	0	0	0	0	0	0	6	5	0	3	4	15	7	7	6	1	1	3	5	2	1	4	2	2	11	1	0	11	2	13	3	6	0	8	1	6	36	1	2	16	0	0	12
OTU1094	0	6	0	5	0	0	0	0	0	0	0	0	0	6	0	9	40	60	0	0	0	14	3	5	11	20	21	0	0	0	0	28	0	13	3	15	0	0	0	12	0	19	100	39	0	32	24	0	6
OTU1095	0	0	0	0	0	0	0	0	0	0	0	0	0	0	6	3	5	13	3	27	12	2	0	2	11	15	3	0	0	3	0	1	6	5	0	9	0	9	0	0	0	0	39	28	11	11	0	5	10
OTU1096	0	6	1	5	0	0	0	0	0	0	0	0	0	4	3	8	33	23	1	3	4	0	2	6	1	0	0	1	0	5	59	0	24	2	0	0	0	0	0	24	0	18	1	0	0	1	21	0	2
OTU1097	0	0	0	0	0	0	0	0	0	0	0	0	38	33	29	10	0	10	11	3	4	2	0	2	0	0	0	10	5	12	2	0	0	8	4	6	7	29	21	7	0	0	0	0	0	0	0	0	27
OTU1098	0	0	0	1	0	0	0	0	0	0	0	0	0	5	0	20	12	34	0	0	0	10	4	5	3	1	0	0	0	5	27	0	0	6	1	3	2	0	0	12	1	9	0	0	0	7	0	9	3
OTU1099	19	3	5	11	1	1	2	4	126	22	6	8	0	9	21	5	8	20	18	12	9	0	0	10	4	0	0	13	0	2	34	0	12	5	1	5	13	1	7	7	0	11	10	1	0	1	1	0	10
OTU1100	0	0	0	0	0	0	0	0	0	0	0	0	0	1	5	0	11	5	1	0	0	0	0	1	0	0	22	1	0	1	398	0	82	11	0	0	0	0	0	0	0	1	18	8	8	2	0	0	2
OTU1101	0	0	0	0	0	0	0	0	0	0	0	0	0	23	34	0	1	4	80	5	17	3	0	1	0	0	0	45	5	39	2	0	0	25	8	10	32	36	14	0	0	0	0	0	0	0	0	8	20
OTU1102	0	0	0	0	0	0	0	0	0	0	0	0	12	4	0	6	5	19	16	0	15	3	5	1	0	0	0	0	0	1	65	10	37	28	7	24	1	9	0	2	0	0	0	0	0	0	0	0	16
OTU1103	0	4	5	7	0	0	0	0	0	0	3	1	0	0	0	4	0	12	4	4	5	5	0	0	0	0	1	0	0	1	78	5	1	0	1	0	0	0	0	13	0	6	0	0	0	0	0	0	2
OTU1104	0	0	0	0	0	0	0	0	0	0	0	0	0	14	16	0	1	6	93	13	25	0	0	0	1	0	3	30	12	67	0	1	0	14	6	10	15	6	0	6	0	1	0	0	0	0	0	0	40
OTU1105	0	124	120	253	0	0	0	0	0	0	1	0	0	0	0	0	0	0	7	5	8	0	0	0	0	0	0	0	0	0	2	0	0	0	0	0	0	0	0	0	0	0	0	0	0	0	0	0	0
OTU1106	0	44	28	191	0	0	0	0	0	0	0	1	0	0	0	0	0	0	4	6	5	0	0	0	3	0	0	0	0	0	62	0	7	0	0	0	0	0	0	0	0	0	0	0	0	0	0	0	0
OTU1107	0	2	2	3	0	0	0	0	0	0	0	0	19	35	53	17	4	30	2	13	12	3	1	3	24	5	5	1	0	1	4	0	27	8	1	8	9	6	0	15	0	4	19	18	8	26	0	0	9
OTU1108	0	0	0	0	0	0	0	0	0	0	0	0	0	5	7	2	4	16	0	0	0	2	0	0	1	0	0	0	0	0	0	0	1	1	2	0	0	0	0	0	0	0	46	16	7	7	10	0	0
OTU1109	0	0	0	0	0	0	4	0	0	0	0	0	1	39	40	32	3	44	4	14	11	0	0	0	0	0	0	2	3	3	0	0	0	18	8	10	30	48	13	9	0	0	0	0	0	0	0	11	15
OTU1110	0	1	3	0	0	0	0	0	0	0	0	0	0	3	2	5	13	12	0	0	0	0	7	0	9	15	10	0	0	0	239	0	138	11	1	4	1	1	3	2	0	2	10	49	13	0	0	0	3
OTU1111	0	0	0	0	0	0	0	0	0	0	0	0	0	0	0	0	0	0	0	0	0	0	0	0	0	0	0	0	0	0	0	0	0	0	0	0	0	0	0	0	0	0	0	0	0	0	0	0	0
OTU1112	0	2	1	7	0	0	0	0	0	0	0	0	1	3	0	2	11	3	0	7	9	10	13	8	4	0	0	1	0	2	3	22	15	0	2	0	0	0	0	48	19	45	0	0	6	0	0	15	8
OTU1113	0	3	8	17	0	0	0	0	0	0	0	0	0	0	4	6	25	23	2	0	0	7	0	12	7	34	8	0	0	0	78	118	43	1	0	7	0	0	1	16	5	18	16	0	2	7	0	0	0
OTU1114	0	1	0	0	0	0	0	0	0	0	0	0	2	3	2	17	13	58	4	0	2	0	0	3	10	0	35	18	3	24	108	17	21	4	4	14	21	34	21	0	6	6	18	35	4	16	20	0	7
OTU1115	0	0	0	1	0	0	0	0	0	0	0	0	0	2	8	1	17	9	0	0	0	9	0	4	0	12	0	0	0	0	0	24	0	9	4	10	0	0	0	35	10	4	0	0	0	0	0	0	6
OTU1116	0	0	0	0	0	0	0	0	0	0	0	0	1	14	6	2	0	0	0	1	1	0	0	0	0	0	0	14	1	3	0	0	0	18	0	21	31	25	10	0	0	0	0	0	0	0	0	0	25
OTU1117	0	0	0	0	0	0	0	0	0	0	0	0	0	29	5	7	9	8	6	25	17	0	0	3	12	0	0	1	0	1	2	0	0	12	0	1	6	6	2	4	0	9	8	0	6	5	0	0	6
OTU1118	3	0	0	0	29	821	25	18	125	45	0	3	0	0	0	9	0	0	1	1	0	0	0	0	0	0	0	0	0	0	9	0	6	0	0	0	0	0	0	0	0	10	0	0	0	2	0	0	0
OTU1119	0	2	2	18	0	0	0	0	0	0	0	0	0	0	0	0	3	0	0	0	0	17	39	6	7	1	10	0	0	0	23	22	5	0	0	0	0	0	0	12	0	9	9	0	1	25	0	0	0
OTU1120	0	0	0	0	0	0	0	0	0	0	0	0	0	5	4	1	2	16	0	1	4	4	1	0	8	23	10	2	0	2	8	0	2	0	5	13	0	0	0	8	0	0	0	0	3	13	8	14	2
OTU1121	8	0	0	1	42	7	6	3	756	62	0	22	0	3	0	10	0	0	1	3	3	0	1	0	0	1	0	1	0	1	0	3	0	0	0	0	0	0	0	0	0	0	0	0	0	6	0	0	2
OTU1122	0	0	0	0	0	0	0	0	0	0	0	0	0	0	0	10	14	1	0	0	0	23	18	5	0	0	0	0	0	0	7	49	0	0	0	0	0	0	0	34	1	21	0	0	0	0	0	0	0
OTU1123	192	0	0	0	11	0	56	32	251	528	17	3	0	2	0	0	0	1	0	2	0	0	0	0	2	0	1	0	0	0	0	0	0	0	0	0	0	0	0	1	0	0	0	0	0	0	14	0	0
OTU1124	0	3	7	3	0	0	0	0	0	0	0	0	1	0	0	5	21	0	4	4	7	13	0	4	2	0	17	0	0	1	56	5	10	4	0	2	0	0	0	5	10	25	27	0	0	6	0	0	1
OTU1125	0	0	0	0	0	0	0	0	0	0	0	0	0	52	65	29	58	29	0	0	0	0	0	0	0	0	0	0	0	0	0	0	0	88	30	49	9	21	10	0	0	0	0	0	0	0	0	0	30
OTU1126	0	0	2	4	0	0	0	0	0	0	0	0	0	11	3	4	6	2	4	3	3	2	0	2	1	0	3	6	1	5	3	0	0	6	4	0	45	40	23	2	0	0	0	0	0	9	0	0	0
OTU1127	0	0	0	1	0	0	0	0	0	0	0	0	10	5	9	27	7	14	0	0	0	0	0	0	28	8	19	5	1	4	0	11	0	0	3	4	9	50	1	0	0	0	93	1	17	93	11	0	6
OTU1128	0	0	0	0	0	0	0	0	0	0	0	0	0	2	0	12	29	21	17	0	4	1	0	0	0	3	0	6	1	2	28	0	3	2	9	2	12	7	3	1	0	6	11	0	0	8	3	1	7
OTU1129	0	3	7	8	0	0	0	0	0	0	8	2	11	3	24	0	3	5	6	2	8	5	3	2	12	12	17	3	3	4	7	15	25	7	8	21	8	13	5	16	10	14	38	8	4	11	11	0	21
OTU1130	0	1	0	3	0	0	0	0	0	0	0	0	8	10	6	1	2	0	7	0	1	0	0	0	2	3	11	24	3	7	11	7	5	6	9	19	13	13	4	1	6	6	10	8	1	0	0	1	23
OTU1131	0	0	0	0	0	0	0	0	0	0	0	0	0	5	15	20	30	9	1	1	1	2	0	1	2	0	0	0	4	4	4	0	1	27	7	18	3	0	0	1	0	2	0	0	0	0	0	0	32
OTU1132	0	0	0	0	0	0	0	0	0	0	0	0	6	0	1	7	12	35	25	18	21	0	0	0	4	0	0	5	1	4	0	0	0	3	10	3	16	13	18	0	0	0	0	0	1	9	0	0	2
OTU1133	0	0	0	2	1	0	0	0	2	2	0	0	0	8	19	18	30	25	3	9	22	7	1	0	4	0	0	7	0	9	7	0	5	22	2	6	31	19	21	12	0	16	3	17	0	14	34	0	17
OTU1134	0	0	0	0	0	0	0	0	0	0	0	0	0	3	11	31	12	51	0	0	0	0	0	0	3	0	0	0	0	0	5	0	0	64	24	100	6	0	12	1	0	0	0	0	0	0	0	0	41
OTU1135	0	3	1	0	0	0	0	0	0	0	0	0	0	2	0	1	1	0	0	0	0	0	8	3	0	5	0	0	0	0	376	53	122	1	1	0	0	0	0	15	19	9	17	0	1	8	0	0	0
OTU1136	0	0	0	0	0	0	0	0	0	0	0	0	22	7	2	9	12	9	9	3	5	1	0	0	3	0	0	1	3	5	2	0	0	10	15	2	2	1	0	0	58	0	0	0	2	0	0	0	4
OTU1137	0	30	26	88	0	0	0	0	0	3	3	1	0	0	0	2	0	3	12	26	8	0	0	0	0	0	4	0	0	2	0	3	4	0	0	5	1	2	0	1	0	0	0	0	0	5	0	0	3
OTU1138	0	13	6	12	0	0	0	0	0	0	0	0	0	0	0	4	6	17	0	0	0	1	0	2	0	0	0	0	0	0	13	24	0	0	0	0	0	0	0	0	0	4	20	0	5	0	0	0	1
OTU1139	25	8	0	5	21	0	20	13	71	24	0	3	17	1	7	15	17	15	0	0	0	19	0	3	18	0	9	2	2	3	5	16	1	6	0	0	3	26	0	5	26	17	37	0	0	12	0	11	5
OTU1140	0	1	1	6	0	0	0	0	0	0	0	0	0	0	0	10	5	5	1	0	0	0	13	3	4	2	0	0	0	0	12	21	13	20	1	10	0	0	0	10	0	8	0	0	0	9	0	0	9
OTU1141	0	0	0	0	0	0	0	0	0	0	0	0	2	11	7	18	3	10	0	1	4	0	21	2	6	0	15	0	0	3	4	4	19	7	1	17	0	0	11	5	0	1	7	42	3	16	2	0	15
OTU1142	0	0	0	0	0	0	0	0	0	0	0	0	0	0	0	0	0	0	0	0	0	0	0	0	0	0	0	0	0	0	0	0	0	0	0	0	0	0	0	0	0	0	0	0	0	0	0	0	0
OTU1143	0	1	0	0	0	0	0	0	0	0	0	0	0	0	0	0	0	0	0	5	3	39	1	14	0	0	0	0	0	0	3	0	15	0	0	0	0	0	0	23	24	58	0	0	0	27	9	0	0
OTU1144	77	2	0	9	15	61	10	10	318	85	1	8	2	0	1	9	0	5	3	12	1	0	0	0	0	0	3	0	0	3	0	0	0	0	2	0	0	5	0	0	0	0	0	0	0	3	0	0	1
OTU1145	0	0	0	0	0	0	0	0	0	0	0	0	14	6	9	17	3	28	4	4	2	12	0	3	0	0	0	17	5	6	2	0	0	45	5	12	11	13	0	30	10	27	0	0	0	0	0	0	25
OTU1146	0	1	1	0	0	0	0	0	0	0	1	0	0	14	7	5	1	4	62	6	13	8	0	1	3	0	6	39	18	32	7	0	0	61	18	26	12	5	0	3	0	2	11	0	0	0	0	0	44
OTU1147	0	13	0	29	0	0	0	0	0	0	0	0	20	0	0	0	2	0	4	4	11	0	1	0	0	7	4	0	0	0	2	3	0	0	3	0	0	0	0	0	0	1	0	0	9	44	0	49	0
OTU1148	0	0	0	0	0	0	0	0	0	0	0	0	0	0	0	0	9	22	0	1	5	8	1	3	0	0	0	0	0	0	0	0	0	10	4	8	2	0	0	11	23	20	0	0	0	0	0	0	18
OTU1149	0	7	0	2	0	0	0	0	0	0	0	1	0	0	0	0	0	0	0	0	0	4	8	2	0	0	0	0	0	0	4	0	0	0	0	0	0	0	0	0	0	0	0	0	0	0	0	0	0
OTU1150	0	0	0	0	0	0	0	0	0	0	0	0	0	32	29	0	0	2	31	29	25	3	0	0	0	0	0	1	4	4	0	0	2	15	17	12	47	53	32	1	0	0	0	0	0	0	0	0	12
OTU1151	0	0	0	0	0	0	0	0	0	0	0	0	0	0	0	10	7	9	0	0	0	0	0	0	6	0	4	0	0	0	5	4	0	13	0	3	0	0	0	0	0	2	3	3	5	19	0	0	2
OTU1152	6	0	0	0	19	45	17	15	180	7	0	0	11	8	18	14	13	27	1	62	18	2	0	0	4	0	0	3	0	0	0	0	0	20	12	15	15	0	0	6	0	2	0	0	0	3	0	0	29
OTU1153	0	0	0	0	0	0	0	0	0	0	0	0	0	0	0	2	7	8	0	0	0	2	0	0	0	0	0	0	0	0	5	0	5	7	5	1	0	0	0	0	0	1	14	0	0	5	0	0	0
OTU1154	0	0	0	0	0	0	0	0	0	0	0	0	0	0	0	0	0	0	0	0	0	0	0	0	0	0	0	0	0	0	0	0	0	0	0	0	0	0	0	0	0	0	0	0	0	0	0	0	0
OTU1155	0	2	0	1	0	0	0	0	0	0	0	0	0	4	7	18	30	6	0	0	0	4	30	1	7	17	5	2	0	0	76	34	7	1	7	3	0	0	0	8	9	12	37	2	20	26	4	1	2
OTU1156	0	0	0	3	0	0	0	0	0	0	0	0	0	0	0	5	0	2	0	0	0	0	4	11	17	0	6	0	0	0	21	5	0	20	4	2	0	0	0	21	0	2	36	0	4	9	0	0	3
OTU1157	0	0	0	5	0	0	0	0	0	0	0	0	0	0	0	0	0	0	2	0	0	0	2	1	0	0	0	0	0	0	16	0	2	0	0	2	0	0	0	0	0	5	0	0	0	4	0	0	0
OTU1158	0	0	0	4	0	0	0	0	0	0	0	0	0	1	0	5	11	11	1	0	0	1	18	2	0	6	0	0	0	0	15	6	9	14	7	2	0	0	13	4	0	3	19	41	0	14	0	5	7
OTU1159	0	13	4	0	0	0	0	0	0	0	0	0	13	11	27	22	27	21	1	2	3	1	0	3	11	4	5	5	0	3	21	21	18	4	10	24	4	10	0	21	0	4	12	22	6	1	4	0	14
OTU1160	0	0	0	0	0	0	0	0	0	0	0	0	7	0	0	3	3	0	12	4	14	12	0	4	0	0	0	1	0	1	13	6	161	1	0	11	3	6	6	21	3	2	0	0	0	0	0	0	2
OTU1161	0	0	0	0	0	0	0	0	0	0	0	0	0	4	13	0	0	6	1	2	12	0	0	5	9	0	11	6	1	4	0	0	0	5	1	3	8	66	57	13	26	11	0	0	16	19	8	13	2
OTU1162	0	5	3	9	0	0	0	0	0	0	0	0	0	8	9	1	0	7	0	1	0	8	4	8	2	4	10	0	0	0	20	25	6	0	11	9	0	0	0	28	8	28	48	0	4	4	0	0	4
OTU1163	0	0	0	0	0	0	0	0	0	0	0	0	34	5	1	3	0	7	14	7	6	1	0	1	0	2	0	9	2	19	0	0	0	12	19	22	16	22	11	12	31	3	0	0	1	1	0	0	41
OTU1164	0	0	1	0	0	0	0	0	0	0	0	0	9	3	0	16	5	7	0	9	7	6	22	19	0	0	0	0	2	5	4	0	10	7	5	2	1	13	0	24	16	15	0	0	0	2	1	0	3
OTU1165	0	0	0	0	0	0	0	0	0	0	0	0	54	32	22	0	0	0	0	0	0	0	0	1	0	0	0	0	0	0	3	0	8	46	52	68	0	0	0	0	0	0	0	0	0	0	0	0	38
OTU1166	0	0	0	0	0	0	0	0	0	0	0	0	5	2	7	3	1	11	49	28	18	1	0	0	0	0	3	20	6	29	1	0	0	25	1	7	7	11	35	0	10	0	0	0	0	0	0	0	45
OTU1167	0	6	6	5	0	0	0	0	0	0	0	0	0	0	2	2	1	7	0	0	0	1	1	2	7	1	3	0	0	0	11	110	11	3	1	4	2	0	0	0	3	4	184	87	64	127	51	25	4
OTU1168	0	5	1	6	0	0	0	0	0	0	0	0	0	11	8	9	8	17	11	9	5	5	4	1	2	0	0	17	0	13	4	26	0	8	12	8	2	2	0	5	0	4	13	0	0	19	0	0	16
OTU1169	0	0	0	0	0	0	0	0	0	0	0	0	0	12	11	5	2	8	0	21	5	15	4	22	1	0	0	3	2	5	0	0	13	4	2	20	15	21	83	11	0	15	1	0	6	0	0	0	6
OTU1170	0	0	0	2	0	0	0	0	0	0	0	0	13	8	2	4	14	9	0	1	0	0	0	5	2	18	24	0	0	0	0	3	0	29	13	36	2	0	23	17	17	4	34	27	16	15	1	11	32
OTU1171	0	4	0	0	0	0	0	0	0	0	0	0	0	26	58	11	33	53	2	13	10	0	0	2	14	0	0	6	5	20	0	0	2	3	3	12	35	49	31	6	0	10	28	52	2	2	0	0	16
OTU1172	0	3	7	4	0	0	0	0	0	0	0	0	0	0	0	0	0	17	0	0	0	0	0	0	0	0	11	0	0	0	4	0	0	0	0	0	0	0	0	0	0	0	23	0	25	22	0	19	0
OTU1173	0	1	1	0	0	0	0	0	0	0	0	0	12	22	32	8	5	16	7	13	19	0	0	1	7	0	0	15	6	5	17	0	4	14	2	0	10	13	0	5	0	11	12	0	0	1	0	0	4
OTU1174	0	0	0	0	0	0	0	0	0	0	0	0	0	4	3	1	0	0	19	30	34	0	4	0	0	0	0	12	7	19	0	0	0	18	3	10	18	40	14	0	0	0	0	0	0	0	0	0	11
OTU1175	0	3	1	24	0	1	0	0	0	0	0	0	0	0	0	8	9	7	0	0	0	0	0	0	26	19	17	0	0	0	7	13	1	0	0	0	0	0	0	0	0	1	99	50	20	76	12	2	0
OTU1176	0	6	2	3	0	0	0	0	0	0	0	0	0	19	23	7	8	3	4	40	27	0	0	0	9	1	0	3	6	18	17	23	0	22	6	11	21	30	39	5	0	0	2	3	0	5	24	0	8
OTU1177	0	6	12	28	0	0	0	0	0	0	0	0	0	0	0	6	4	12	0	0	1	10	1	2	8	0	0	0	0	0	5	0	5	8	10	3	2	0	0	22	0	4	23	35	0	14	0	0	3
OTU1178	0	5	3	2	0	0	0	0	0	0	0	0	0	5	16	14	14	10	3	12	8	2	4	5	14	5	21	1	0	0	38	36	27	9	8	7	1	0	0	8	47	35	7	0	1	6	1	0	5
OTU1179	0	1	0	9	0	0	0	0	0	0	0	0	0	0	0	4	6	9	0	0	2	4	1	0	0	3	0	0	0	0	2	11	2	0	0	2	0	0	0	10	16	6	18	1	3	4	0	0	0
OTU1180	0	0	0	0	0	0	0	0	0	0	0	0	0	0	0	0	0	0	0	0	0	0	0	0	0	0	0	0	0	0	1	0	0	0	0	0	0	0	0	0	0	0	0	0	0	0	0	0	0
OTU1181	0	0	0	0	0	0	0	0	0	0	0	0	0	0	0	4	0	0	7	8	12	4	0	0	0	0	0	0	0	0	2	0	3	0	5	2	0	0	0	21	0	31	0	0	0	0	0	0	0
OTU1182	0	0	0	1	0	0	0	0	0	0	0	0	0	10	20	9	44	24	0	0	0	1	0	1	9	0	18	4	0	9	1	0	0	27	9	61	14	0	2	4	0	4	18	0	8	2	0	0	24
OTU1183	0	0	0	0	0	0	0	0	0	0	0	0	0	0	3	9	2	0	0	0	0	3	0	4	0	0	6	0	0	2	8	0	0	5	2	0	0	0	1	2	0	26	0	0	0	0	0	0	0
OTU1184	0	0	0	0	0	0	0	0	0	0	0	0	11	27	40	2	0	0	1	0	3	0	0	0	0	0	0	121	33	103	0	0	0	0	1	8	118	151	20	0	0	0	0	0	0	0	0	0	8
OTU1185	0	1	0	10	0	0	0	0	0	0	0	0	0	5	0	15	5	2	0	0	0	0	0	0	9	25	12	0	0	0	58	45	14	2	0	0	0	0	0	0	0	0	36	18	16	13	4	0	0
OTU1186	0	0	0	0	0	0	0	0	0	0	0	0	0	8	15	4	5	2	6	19	39	0	0	0	0	0	0	0	0	2	6	32	3	30	16	36	3	17	0	15	24	8	0	0	0	0	0	0	20
OTU1187	0	10	2	12	0	0	0	0	0	0	0	0	0	2	10	12	14	9	0	0	0	6	15	4	14	21	4	0	0	0	2	59	4	2	0	0	0	0	0	16	0	34	48	28	0	23	0	36	1
OTU1188	0	0	0	1	0	0	0	0	0	0	4	0	0	1	0	0	0	0	2	0	1	0	0	0	0	0	0	4	6	19	32	0	0	4	0	0	2	12	0	0	0	0	0	0	0	1	0	0	0
OTU1189	0	0	0	0	0	0	0	0	0	0	0	0	0	96	81	13	5	7	10	4	1	0	0	0	3	0	0	28	8	34	0	0	0	25	10	11	83	59	10	0	0	1	0	0	0	0	0	0	28
OTU1190	0	0	0	0	0	0	0	0	0	0	0	0	0	2	14	1	1	6	2	5	5	29	11	13	0	0	0	1	0	2	0	0	3	6	1	13	6	6	0	43	12	26	0	0	0	2	0	0	0
OTU1191	0	0	0	0	0	0	0	0	0	0	0	0	0	5	8	27	37	61	0	0	0	7	18	8	0	0	0	0	0	0	0	0	0	1	0	3	0	0	0	23	33	11	24	65	30	46	0	1	1
OTU1192	0	0	0	0	0	0	0	0	0	0	0	0	0	0	12	1	3	5	8	12	9	0	0	1	3	0	0	17	4	19	3	0	0	27	6	12	39	33	13	3	0	11	0	0	0	0	0	0	22
OTU1193	0	0	0	0	0	0	0	0	0	0	0	0	0	0	0	0	0	0	2	4	0	0	0	0	0	0	0	0	0	0	177	0	17	0	0	0	0	0	0	12	0	7	0	0	0	14	0	0	0
OTU1194	0	0	0	0	0	0	0	0	0	0	0	0	0	0	0	0	0	0	1	1	14	0	0	5	0	0	0	0	0	0	27	0	76	0	0	0	0	0	0	2	0	2	56	0	6	0	22	0	0
OTU1195	0	0	0	0	0	0	0	0	0	0	0	0	11	0	0	0	22	3	7	6	3	4	10	5	4	0	0	4	1	4	8	3	4	7	3	0	4	0	0	16	27	18	0	0	0	4	0	0	14
OTU1196	0	0	0	0	0	0	0	0	0	0	0	0	0	14	26	0	1	6	43	8	8	0	0	1	0	0	0	16	6	13	0	0	0	46	26	2	13	12	0	2	0	0	0	0	0	0	0	0	38
OTU1197	0	0	0	0	0	0	0	0	0	0	0	0	0	0	1	27	10	32	0	0	1	11	0	8	0	0	14	4	0	3	3	0	11	3	0	3	16	19	2	14	0	4	0	0	2	0	0	0	7
OTU1198	0	0	0	0	0	0	0	0	0	0	0	0	0	1	4	24	97	52	1	0	1	0	0	0	0	0	0	1	2	0	5	0	4	5	0	0	0	0	0	0	0	0	1	0	0	1	0	0	2
OTU1199	7	1	1	12	0	83	0	4	16	3	0	40	0	1	0	10	15	11	37	2	4	4	0	5	0	0	0	1	0	2	5	0	7	2	3	0	18	0	0	3	1	2	0	0	0	13	0	0	7
OTU1200	0	0	0	0	0	0	0	0	0	0	0	0	0	59	43	3	1	0	0	28	21	18	2	5	0	0	0	4	3	7	0	0	0	53	34	26	27	24	0	13	79	13	0	0	0	0	0	0	16
OTU1201	0	1	5	17	0	0	0	0	0	0	0	0	0	0	3	17	2	47	8	2	0	0	12	5	6	4	11	16	8	8	4	7	13	0	0	4	7	10	0	2	6	10	22	3	4	3	27	14	3
OTU1202	0	0	0	0	0	0	0	0	0	0	0	0	26	31	37	0	0	0	17	2	1	0	0	0	0	0	0	37	11	39	0	0	0	30	11	6	33	0	7	0	0	0	0	0	0	0	0	0	38
OTU1203	0	0	0	0	0	0	0	0	0	0	0	0	0	0	0	13	1	0	2	0	1	4	0	6	0	0	0	0	0	1	0	0	0	11	6	16	0	0	0	16	35	21	0	0	0	0	0	0	25
OTU1204	0	0	0	0	0	0	0	0	0	0	0	0	0	5	0	35	58	86	0	0	0	0	0	0	0	0	0	0	0	0	1	0	0	31	2	9	11	0	0	0	0	0	0	0	0	0	0	0	6
OTU1205	0	0	0	0	0	0	0	0	0	0	0	1	0	21	20	0	0	8	28	0	5	1	0	1	0	0	11	3	2	10	4	0	0	58	30	25	0	5	0	8	0	0	0	0	0	0	0	0	78
OTU1206	0	11	4	2	0	0	0	0	0	0	0	0	0	6	1	23	24	9	0	6	7	0	3	5	14	46	0	1	0	1	5	85	0	8	0	12	11	0	0	3	0	6	15	0	9	25	18	0	1
OTU1207	0	1	2	2	0	0	0	0	0	0	0	0	0	4	0	8	14	8	1	0	0	1	4	3	6	5	4	1	0	2	47	28	11	2	2	7	0	0	20	13	14	8	14	0	11	14	5	0	6
OTU1208	0	0	0	0	0	0	0	0	0	0	0	0	0	0	0	0	0	9	0	6	0	13	3	8	10	2	0	0	0	0	7	0	0	14	2	4	0	0	0	34	39	22	0	0	0	0	0	0	4
OTU1209	0	0	0	0	0	2	450	68	232	2	144	128	0	0	0	0	0	1	0	0	0	0	0	0	0	0	0	0	0	0	0	0	0	0	0	0	0	0	0	0	0	0	0	0	0	0	0	0	0
OTU1210	0	0	1	1	0	0	0	0	0	0	0	2	17	28	23	3	1	40	3	2	0	7	2	5	9	3	1	8	1	2	234	0	43	32	18	31	3	12	0	15	14	7	36	0	0	3	0	0	19
OTU1211	0	2	0	6	0	0	0	0	0	0	0	0	10	3	1	3	8	10	24	6	11	4	2	6	10	3	0	26	9	11	10	2	5	1	8	0	11	18	0	7	0	12	1	0	0	0	0	0	8
OTU1212	0	0	0	0	0	0	0	0	0	0	0	0	0	17	7	2	0	2	0	3	0	8	0	2	0	0	11	0	0	0	0	2	0	25	0	12	4	0	18	12	0	8	0	0	1	7	0	0	2
OTU1213	0	4	1	10	0	0	0	0	0	0	0	0	0	0	1	11	4	7	3	0	0	3	8	3	3	0	4	0	0	0	9	0	1	0	3	7	4	0	0	23	9	32	17	7	0	9	0	6	5
OTU1214	0	0	0	0	0	0	0	0	0	0	0	0	0	0	0	0	0	0	2	0	0	0	0	0	0	0	0	3	0	0	3	0	5	5	0	6	0	0	0	3	0	1	0	0	0	0	0	0	5
OTU1215	1	7	2	1	0	0	0	0	1	0	0	0	0	0	2	7	4	4	2	4	3	4	0	9	5	10	31	6	4	3	50	60	21	0	1	2	1	6	14	8	0	9	8	0	19	7	12	0	12
OTU1216	0	0	1	0	0	0	0	0	0	0	0	0	0	2	0	16	105	42	0	3	10	10	14	3	0	0	0	22	7	21	0	0	0	41	8	26	22	11	0	4	0	13	0	0	8	41	10	0	8
OTU1217	0	13	7	35	1	0	0	0	0	0	0	0	0	0	7	26	10	0	8	15	9	7	8	2	2	3	11	0	0	0	16	0	67	2	0	6	0	19	0	2	0	4	17	0	0	8	0	0	0
OTU1218	0	0	0	0	0	0	0	0	0	0	0	0	12	5	0	0	6	40	1	2	2	2	0	0	0	0	0	0	0	3	0	0	0	49	7	8	19	26	0	0	0	0	0	0	0	0	0	0	18
OTU1219	0	0	0	0	0	0	0	0	0	0	0	0	8	31	12	0	0	7	45	9	7	0	0	0	0	0	0	33	12	55	0	7	0	12	8	15	25	51	42	0	0	0	0	0	0	0	0	0	15
OTU1220	0	0	0	1	0	0	0	0	0	0	0	0	0	6	12	1	2	2	3	1	8	3	1	4	4	10	4	4	0	2	34	29	3	12	1	5	13	0	0	16	16	3	2	0	10	7	0	0	4
OTU1221	0	11	4	23	0	0	0	0	0	0	0	0	0	0	0	2	11	4	0	0	0	0	0	0	1	0	0	0	0	0	410	42	105	0	0	0	0	0	0	0	1	0	33	34	0	6	6	0	0
OTU1222	0	0	0	1	0	0	0	0	0	0	0	0	0	5	0	14	5	15	0	6	1	4	4	7	4	0	0	3	2	10	8	0	0	17	0	18	24	45	1	0	1	2	0	0	0	0	0	0	25
OTU1223	0	2	0	0	0	0	0	0	0	0	0	0	0	15	18	6	11	8	14	10	6	0	0	3	15	7	0	5	1	9	32	9	4	10	6	9	8	5	0	11	1	4	21	32	0	9	8	0	21
OTU1224	0	2	2	0	0	0	0	0	0	0	0	0	0	0	0	0	0	0	6	7	3	19	33	7	0	0	0	5	0	0	0	0	6	10	7	3	2	0	0	31	20	19	2	1	9	2	0	0	15
OTU1225	0	0	0	0	0	0	0	0	0	0	0	0	0	0	0	0	0	9	0	0	0	0	0	0	0	0	0	0	0	0	0	0	0	0	0	0	0	0	0	0	0	0	0	0	0	0	0	0	0
OTU1226	0	0	0	0	0	0	0	0	0	0	0	0	0	7	9	1	5	5	77	5	12	4	0	0	1	0	0	28	9	18	0	4	0	46	6	25	9	6	7	1	0	0	1	0	0	14	0	0	30
OTU1227	0	0	1	0	0	0	0	0	0	0	0	0	2	7	7	0	7	3	16	12	12	0	0	3	0	0	0	10	1	7	2	3	4	8	12	8	8	0	0	4	0	3	0	0	0	0	0	0	18
OTU1228	0	3	1	12	0	0	0	0	0	0	0	0	0	0	5	2	4	0	1	1	3	8	20	4	3	0	0	0	0	1	4	15	3	2	12	2	1	0	10	31	24	21	2	0	1	2	0	0	4
OTU1229	0	0	0	0	0	0	0	0	0	0	0	0	0	9	19	0	0	3	0	0	0	0	5	0	0	0	0	1	1	0	0	0	0	4	4	33	0	0	0	0	0	0	8	0	0	1	0	0	9
OTU1230	0	0	0	0	0	0	0	0	0	0	0	0	0	2	0	2	3	1	0	1	1	0	8	0	1	0	1	0	0	1	0	0	5	0	0	0	2	5	1	3	0	7	29	23	7	5	0	0	0
OTU1231	0	0	0	0	0	0	0	0	0	0	0	0	0	1	0	8	14	17	0	0	0	1	4	3	0	0	0	0	0	0	0	0	0	8	12	18	0	0	0	7	35	15	0	33	0	0	0	0	5
OTU1232	0	0	0	0	0	0	0	0	0	0	0	0	0	3	0	5	17	21	1	0	3	0	0	0	0	0	0	0	0	0	3	0	2	4	2	0	5	10	0	23	29	20	0	0	0	2	0	0	4
OTU1233	0	102	17	187	0	0	0	0	0	0	0	0	0	3	0	0	0	0	1	0	1	0	0	0	0	0	1	0	0	0	13	0	0	1	7	1	0	7	0	0	0	0	5	0	0	0	15	1	0
OTU1234	0	2	1	1	0	0	0	0	0	0	0	0	0	0	0	5	2	3	1	0	2	7	0	5	9	0	0	2	1	2	44	47	3	0	0	0	0	4	0	38	3	10	3	0	18	8	0	0	0
OTU1235	0	0	0	3	0	0	0	0	0	0	0	0	0	0	0	1	0	0	16	14	13	3	0	6	0	2	7	5	0	0	0	20	0	0	0	0	0	0	0	13	0	18	5	0	0	3	31	0	0
OTU1236	0	0	0	0	0	0	0	0	0	0	0	0	0	0	0	8	3	1	1	5	2	0	0	1	30	7	16	0	0	0	15	9	12	12	2	6	1	2	0	3	0	6	8	0	0	0	0	34	0
OTU1237	0	0	0	0	0	0	0	0	0	0	0	0	0	3	11	29	29	23	0	0	0	0	0	0	29	0	12	2	0	2	44	1	2	45	6	22	0	0	0	2	7	1	6	5	3	9	0	1	8
OTU1238	0	0	0	0	0	0	0	0	0	0	0	0	0	16	16	48	18	25	0	7	1	3	4	6	2	0	0	4	5	1	0	0	9	38	17	25	10	20	0	23	15	12	0	0	0	8	0	0	51
OTU1239	0	1	0	0	0	0	0	0	0	0	0	0	0	0	0	0	17	8	0	0	1	0	0	0	0	0	0	0	1	0	4	0	0	0	2	0	0	0	0	0	0	0	0	0	0	0	0	0	1
OTU1240	0	0	0	2	0	0	0	0	0	0	0	0	0	0	0	4	11	0	0	0	0	1	0	2	0	0	0	0	0	0	72	0	9	0	0	0	0	0	0	5	0	2	0	0	0	0	0	0	0
OTU1241	0	7	6	4	0	0	0	0	0	0	0	0	0	9	0	15	12	13	0	0	0	0	0	0	14	0	15	0	0	1	9	21	11	1	0	0	0	0	0	4	0	3	9	0	0	4	0	0	1
OTU1242	0	1	1	0	0	0	0	0	0	0	0	0	0	1	2	2	1	5	4	6	2	2	2	5	8	1	0	4	0	3	2	0	0	18	11	12	2	3	0	21	20	18	6	0	0	0	0	0	19
OTU1243	0	1	0	5	0	0	0	0	0	0	0	0	0	2	3	6	13	19	2	3	2	2	0	4	1	1	16	1	1	3	24	10	2	1	4	4	0	1	5	26	0	19	16	9	0	5	1	0	3
OTU1244	0	4	0	1	0	0	0	0	0	0	3	0	0	6	15	6	4	16	23	5	6	5	0	6	1	0	0	1	0	1	8	21	2	4	0	0	4	0	0	12	0	19	1	0	0	2	0	0	4
OTU1245	0	4	4	3	0	0	0	0	0	0	0	0	16	8	15	5	4	13	2	4	4	1	0	5	12	10	28	1	0	0	3	8	9	11	4	6	0	0	0	5	1	12	20	0	17	10	11	0	5
OTU1246	0	0	1	7	0	0	0	0	0	0	0	0	0	0	10	1	4	3	0	1	0	16	19	11	5	0	0	0	0	0	5	0	4	0	0	0	0	0	0	34	18	21	24	8	8	34	19	3	1
OTU1247	0	1	0	0	0	0	0	0	0	0	0	0	0	2	2	0	10	0	3	2	1	4	0	1	1	4	0	0	0	0	38	0	1	0	0	4	0	0	0	6	0	9	0	0	0	8	0	0	1
OTU1248	0	0	0	0	0	0	0	0	0	0	0	0	43	87	82	39	14	96	0	14	16	0	0	0	0	0	0	5	5	16	0	0	0	14	2	2	37	27	40	0	0	0	0	0	0	0	0	0	7
OTU1249	0	0	0	0	0	0	0	0	0	0	0	0	31	1	0	10	27	35	19	4	28	0	0	2	0	0	0	31	15	43	0	0	0	22	11	29	36	68	35	0	15	8	0	0	0	53	1	0	20
OTU1250	0	5	4	15	0	0	0	0	0	0	0	0	0	1	0	2	4	2	0	0	0	0	4	0	0	0	0	0	0	0	1	0	0	4	0	1	0	0	1	0	11	1	16	0	0	0	0	0	1
OTU1251	0	3	0	0	0	0	0	0	0	0	0	0	0	13	21	14	41	24	4	6	4	16	22	18	23	0	0	0	2	1	33	2	27	13	7	3	0	0	1	11	3	11	5	0	0	17	17	0	5
OTU1252	0	5	0	2	0	0	0	0	0	0	0	0	0	3	2	1	3	4	9	19	16	2	0	3	4	3	0	0	0	0	93	0	12	2	0	5	5	0	0	10	0	6	1	0	0	0	0	0	3
OTU1253	0	0	0	0	2	0	0	1	2	1	0	0	0	1	0	12	5	17	11	15	11	3	3	1	2	0	0	2	5	3	34	0	14	17	2	14	17	61	21	1	78	3	23	0	0	5	0	0	1
OTU1254	0	4	1	1	0	0	0	0	0	0	0	0	38	27	28	7	3	16	6	22	20	0	20	1	6	1	5	18	1	12	18	0	15	5	0	3	8	12	0	3	14	13	14	7	0	2	0	0	0
OTU1255	0	4	2	8	0	0	0	0	0	0	0	0	0	2	0	1	13	7	0	0	0	2	4	2	18	12	1	2	1	3	38	28	7	8	0	11	5	16	0	5	35	15	4	0	3	7	0	0	5
OTU1256	0	0	0	3	0	0	0	0	0	0	0	0	0	2	0	1	2	5	8	4	17	2	0	4	4	0	0	5	1	2	58	58	27	5	3	1	8	20	0	19	0	8	15	0	0	2	5	0	8
OTU1257	0	0	0	0	0	0	0	0	0	0	0	0	20	31	0	0	1	1	26	2	3	6	0	4	2	0	3	2	1	11	3	0	0	45	4	16	0	0	0	14	0	1	0	0	0	0	0	0	48
OTU1258	0	0	0	0	0	0	0	0	0	0	0	0	0	8	13	1	0	5	46	12	20	0	0	0	5	0	0	37	14	42	0	0	0	17	19	5	14	4	0	1	0	0	0	0	0	0	0	0	42
OTU1259	0	0	0	0	0	0	0	0	0	0	0	0	0	2	0	12	51	65	2	1	3	0	0	0	0	0	0	1	5	0	0	0	0	35	16	16	12	5	11	0	0	0	0	0	0	9	0	0	29
OTU1260	0	2	0	4	0	0	0	0	0	0	0	0	0	8	3	9	7	11	0	0	7	0	0	0	21	0	33	0	0	0	81	46	40	6	3	0	2	0	0	0	0	0	22	76	0	21	6	0	0
OTU1261	0	1	0	0	0	0	0	1	0	0	1	0	0	5	14	4	1	4	19	10	6	0	0	3	7	0	0	19	1	37	2	0	0	16	12	14	15	41	13	1	0	5	0	0	0	6	0	0	22
OTU1262	0	0	3	2	0	0	0	0	0	0	0	0	0	13	15	0	0	0	0	42	8	6	4	10	8	0	0	0	0	0	1	0	280	2	0	2	0	25	0	57	4	23	0	0	12	0	0	0	0
OTU1263	0	0	0	0	0	0	0	0	0	0	0	0	0	0	4	25	15	15	0	0	0	2	0	1	0	0	0	0	7	4	0	0	0	7	0	0	20	30	21	11	0	22	0	0	6	0	0	0	0
OTU1264	0	0	0	0	0	0	0	0	0	0	0	0	0	36	17	0	2	0	12	0	3	0	0	0	0	0	0	64	26	47	0	0	0	51	14	30	47	1	49	0	0	0	12	0	0	3	0	0	39
OTU1265	0	6	1	24	0	0	0	0	0	0	0	0	0	8	4	2	11	3	0	6	0	6	2	3	2	24	40	4	1	4	43	57	2	0	0	0	0	6	0	23	21	16	28	12	3	7	12	0	0
OTU1266	0	0	0	0	0	0	0	0	0	0	0	0	0	0	0	0	0	0	86	3	18	0	0	0	0	0	0	11	2	17	0	0	0	0	0	0	19	0	1	0	0	0	0	0	0	0	0	0	0
OTU1267	0	0	0	0	0	0	0	0	0	0	0	0	0	7	1	5	4	0	93	16	19	1	0	1	0	0	0	33	12	36	0	0	0	10	11	9	21	6	2	0	13	0	0	0	0	1	0	0	20
OTU1268	1	0	0	3	0	0	2	0	0	0	0	0	0	0	0	14	9	40	0	1	1	7	4	4	1	0	4	0	0	2	1	0	2	10	11	6	4	0	0	18	20	3	9	0	3	1	0	0	8
OTU1269	0	1	0	1	0	0	0	0	0	0	0	0	2	0	0	1	4	3	0	0	1	0	0	0	0	0	0	0	0	0	2	0	0	15	21	35	1	0	3	1	0	0	3	0	0	1	1	0	16
OTU1270	0	0	0	0	0	0	0	0	0	0	0	0	0	3	13	12	24	0	0	2	11	2	3	1	2	9	9	1	0	0	7	0	8	25	23	18	3	0	2	7	0	7	0	0	1	11	0	0	14
OTU1271	0	0	0	0	0	0	0	0	0	0	0	0	13	10	24	0	0	5	1	0	0	0	0	0	2	0	0	0	1	0	0	0	0	39	23	31	11	0	0	0	0	0	0	0	0	0	0	0	36
OTU1272	25	0	1	0	39	46	53	41	322	106	3	5	0	0	3	8	4	1	0	2	2	0	0	4	3	0	0	0	0	2	0	0	0	0	1	2	5	0	0	9	0	4	1	0	0	0	0	0	0
OTU1273	0	0	0	0	0	0	0	0	0	0	0	0	6	25	11	0	0	0	0	0	0	0	0	0	0	0	0	1	0	0	0	0	0	34	30	32	21	35	22	0	0	0	0	0	0	0	0	0	39
OTU1274	43	0	0	39	1	360	13	28	69	14	0	1	0	0	0	5	0	6	11	12	2	7	0	0	0	0	0	0	0	1	0	0	0	1	0	0	2	0	0	7	21	3	0	0	0	0	0	0	0
OTU1275	0	0	0	0	0	0	0	0	0	0	0	0	0	0	0	0	0	0	1	20	8	25	37	33	0	0	0	0	0	0	0	0	1	0	0	0	0	0	0	181	80	118	0	0	0	2	0	0	0
OTU1276	0	0	0	0	0	0	0	0	0	0	0	0	4	6	0	3	9	1	2	5	1	0	0	0	1	7	24	1	0	11	7	0	0	16	6	16	14	21	0	5	0	9	0	0	0	2	0	0	17
OTU1277	0	0	0	0	0	0	0	0	0	0	0	0	0	6	7	34	8	27	0	14	3	1	0	3	0	0	0	0	0	2	0	0	0	32	37	29	30	0	11	5	0	6	0	0	0	3	0	0	42
OTU1278	0	2	5	11	0	0	0	0	1	0	0	0	0	7	1	17	18	28	0	0	1	4	0	2	10	12	3	3	0	3	22	22	0	17	8	4	2	5	0	2	0	5	0	0	3	0	13	0	6
OTU1279	0	0	0	0	0	0	0	0	0	0	0	0	0	0	0	15	14	21	0	0	1	1	1	0	0	0	3	2	1	1	6	0	2	4	8	10	0	27	0	0	0	0	8	33	4	7	0	12	14
OTU1280	0	0	0	0	0	0	0	0	0	0	0	0	0	7	9	1	0	0	97	15	30	1	0	0	0	0	0	20	11	17	0	0	0	3	0	0	6	1	28	0	0	0	0	0	0	1	0	0	7
OTU1281	0	0	3	0	0	0	31	139	0	0	71	129	0	0	0	1	0	0	3	0	0	1	0	5	0	0	0	0	0	0	7	0	74	0	0	0	0	0	0	6	0	1	0	0	0	0	0	0	0
OTU1282	0	1	1	8	0	0	0	0	0	0	0	0	0	0	0	0	0	0	21	68	74	4	3	14	5	0	9	0	0	0	142	0	39	0	0	0	0	0	0	11	0	20	0	0	0	0	0	0	0
OTU1283	0	1	2	3	0	0	0	0	0	0	0	0	0	6	4	6	6	9	0	1	0	0	1	1	10	2	4	2	0	1	134	4	8	2	7	3	1	0	0	6	0	1	44	0	10	14	3	6	10
OTU1284	0	0	0	0	0	0	0	0	0	0	0	0	0	4	1	17	20	26	0	0	0	0	0	0	0	0	0	0	0	0	0	0	0	22	28	34	0	0	0	0	0	4	0	0	0	0	0	0	23
OTU1285	0	0	0	0	0	0	0	0	0	0	0	0	0	3	0	0	0	0	14	28	19	0	0	0	2	0	0	42	15	49	0	0	2	8	1	0	34	23	0	0	0	0	0	0	0	0	0	0	1
OTU1286	0	0	0	0	0	0	0	0	0	0	0	0	0	11	30	4	9	10	10	1	5	0	0	2	0	0	0	5	0	8	7	0	0	13	9	4	0	4	0	3	0	11	0	0	0	0	0	0	16
OTU1287	0	0	0	0	0	0	0	0	0	0	0	0	0	32	8	0	5	5	22	4	6	0	0	1	8	0	2	12	17	47	3	0	0	0	3	0	37	28	14	12	0	1	0	0	0	0	0	0	3
OTU1288	0	0	0	0	1	0	0	0	0	0	0	0	19	25	18	6	10	1	0	1	1	0	0	0	5	0	0	0	0	0	7	0	5	1	0	0	0	7	0	0	0	1	0	0	0	0	0	0	2
OTU1289	0	0	2	0	0	0	0	0	0	0	0	0	0	22	29	2	3	14	8	21	15	2	2	3	3	6	0	14	4	13	2	24	0	14	3	6	11	6	0	8	0	10	9	0	2	1	0	0	23
OTU1290	0	0	0	0	0	0	0	0	0	0	0	0	0	0	0	2	31	17	0	0	0	0	0	0	0	0	0	0	0	0	5	0	0	0	0	0	0	0	0	0	0	0	0	0	0	0	0	0	0
OTU1291	0	16	22	67	0	0	0	1	0	0	10	2	1	0	2	8	5	4	0	0	5	1	7	0	1	1	0	4	0	0	135	0	8	0	0	1	0	0	0	4	4	4	2	0	0	0	0	0	1
OTU1292	1	0	7	1	0	0	0	0	0	0	0	0	0	7	0	10	12	10	0	1	0	0	0	5	18	0	33	0	1	2	238	6	60	1	4	0	0	27	9	0	0	2	51	0	10	26	0	0	1
OTU1293	0	1	1	0	0	0	0	0	0	0	0	0	0	3	13	4	17	22	5	2	3	9	8	2	10	31	0	6	1	5	57	43	1	5	6	1	7	13	26	2	10	11	32	9	10	8	0	17	5
OTU1294	0	0	0	0	0	0	0	0	0	0	0	0	24	0	8	3	6	16	0	0	6	0	0	0	3	0	6	1	0	1	1	0	0	18	10	23	11	23	19	0	0	15	0	0	0	0	0	0	20
OTU1295	0	0	0	0	0	0	0	0	0	0	0	0	0	0	2	8	5	8	7	13	9	4	2	9	0	0	18	0	0	0	6	0	1	0	0	3	4	0	0	4	7	8	2	0	0	0	0	0	1
OTU1296	0	0	0	0	0	0	0	0	0	0	0	0	0	0	0	0	1	14	0	0	0	0	0	1	0	0	0	0	0	0	7	0	1	0	0	0	0	0	0	0	0	0	1	0	0	0	0	0	0
OTU1297	0	0	0	0	0	0	0	0	0	0	0	0	0	0	0	8	16	26	4	5	4	0	0	0	0	0	0	0	0	2	5	0	2	37	0	14	13	35	0	9	0	2	0	0	0	0	0	0	18
OTU1298	0	0	0	0	0	0	0	0	0	0	0	0	0	0	0	19	14	27	0	0	0	0	0	8	0	0	10	0	0	0	6	0	1	15	3	22	0	0	0	23	12	8	0	0	3	4	0	0	6
OTU1299	0	0	0	0	0	0	0	0	0	0	0	0	0	0	0	0	0	0	0	0	0	0	0	0	0	0	0	0	0	0	0	0	0	0	0	0	0	0	0	0	0	0	0	0	0	0	0	0	0
OTU1300	0	0	0	0	0	0	0	0	0	0	0	0	0	2	0	1	0	0	13	3	6	0	0	1	2	0	0	15	2	6	35	0	8	12	5	0	9	0	0	3	0	1	0	0	0	1	0	0	3
OTU1301	0	1	0	1	0	0	0	0	0	0	0	0	2	1	1	12	25	9	0	0	2	2	4	0	2	1	1	0	0	0	26	24	13	1	2	1	1	1	1	1	7	4	40	4	20	12	1	0	0
OTU1302	0	1	0	0	0	0	0	0	0	0	0	0	0	6	9	12	7	10	0	0	0	9	0	0	1	7	2	0	0	2	1	0	0	94	39	40	4	13	0	0	0	4	6	50	0	12	26	0	22
OTU1303	0	0	0	1	0	0	0	0	0	0	0	0	3	46	44	6	3	5	12	7	10	2	0	0	24	0	2	9	4	21	1	1	6	12	2	4	14	32	18	0	1	1	5	0	0	5	0	0	7
OTU1304	0	0	0	0	0	0	0	0	0	0	0	0	0	12	19	0	1	0	38	18	12	0	0	0	0	0	0	65	25	66	0	0	0	16	8	6	38	7	17	0	4	0	0	0	0	0	0	0	15
OTU1305	0	0	0	1	0	0	0	0	0	0	0	0	0	4	1	3	0	0	20	19	14	5	0	1	0	0	0	25	5	14	0	0	0	20	0	20	12	47	11	5	0	4	0	0	0	0	0	0	39
OTU1306	1	0	0	0	0	0	0	0	0	0	0	0	0	0	11	2	6	23	3	43	14	16	0	4	3	5	86	2	0	0	0	0	0	8	0	1	7	11	6	5	5	4	6	0	1	2	0	0	2
OTU1307	0	3	0	26	0	0	0	0	0	0	0	0	0	1	0	0	14	2	3	0	1	4	0	2	10	0	0	0	0	0	20	0	2	0	4	0	0	7	0	2	0	17	0	0	0	5	0	0	3
OTU1308	0	0	0	0	0	0	0	0	0	0	0	0	4	19	4	0	0	0	36	2	4	0	0	0	0	0	0	24	7	30	0	0	0	15	17	6	18	11	23	0	0	0	0	0	0	0	0	0	32
OTU1309	0	0	0	0	0	0	0	0	0	0	0	0	0	0	0	2	14	10	0	0	0	0	0	0	0	0	0	0	0	0	10	0	0	3	5	6	0	5	0	0	0	0	0	0	0	0	0	0	1
OTU1310	0	0	0	0	0	0	0	0	0	0	598	198	0	4	4	0	0	0	3	1	1	0	0	0	0	0	0	1	0	0	0	0	6	1	0	3	3	0	1	2	0	2	0	0	0	0	0	0	2
OTU1311	0	0	0	0	0	0	0	0	0	0	0	0	0	6	20	8	3	11	0	1	0	3	0	9	20	3	6	0	1	1	28	27	8	17	2	12	0	1	0	4	3	0	44	0	20	11	5	3	9
OTU1312	0	2	0	0	0	0	0	0	0	0	0	0	0	0	8	4	0	8	8	2	7	3	0	2	1	0	0	7	0	7	5	0	0	6	6	3	0	0	0	17	0	14	11	0	0	7	0	0	10
OTU1313	0	0	1	1	0	0	0	0	0	0	0	0	15	4	10	5	1	0	1	5	4	12	0	5	12	30	29	0	0	0	0	0	20	16	15	22	0	8	10	31	15	23	24	40	38	30	15	33	19
OTU1314	0	0	0	0	0	0	0	0	0	0	0	0	3	10	3	6	1	0	1	2	15	0	0	3	12	0	0	1	0	1	100	18	73	37	16	13	1	0	0	41	82	18	7	0	7	5	0	0	20
OTU1315	0	0	0	0	0	0	0	0	0	0	0	0	1	31	3	1	2	0	23	4	10	5	0	1	0	0	0	18	4	11	0	0	0	19	27	13	2	16	0	8	0	0	0	0	0	1	0	0	58
OTU1316	0	5	2	6	0	0	0	0	0	0	10	0	0	0	0	0	0	0	1	0	0	2	0	0	0	0	0	0	0	0	21	0	14	3	0	1	1	0	0	2	3	0	0	0	0	0	0	0	0
OTU1317	0	0	0	0	0	0	0	0	0	0	0	0	0	0	0	0	1	4	0	0	0	0	5	3	11	10	17	0	0	0	0	0	0	0	0	0	0	0	0	9	0	17	42	0	3	25	0	0	1
OTU1318	0	10	8	19	0	0	0	0	0	0	0	0	0	4	8	8	7	8	6	25	15	5	28	3	1	9	25	8	3	0	12	48	1	5	6	9	0	22	0	4	0	9	28	43	3	2	8	0	3
OTU1319	0	0	0	0	0	0	0	0	0	0	0	0	0	7	6	0	0	3	90	12	29	0	0	0	0	0	0	33	10	30	0	0	0	23	9	5	27	20	0	0	0	0	0	0	0	0	0	0	15
OTU1320	0	0	0	1	0	0	0	0	0	0	0	0	0	6	20	7	3	9	2	0	0	6	0	1	0	0	0	6	0	4	6	0	0	10	13	8	9	11	0	11	28	19	19	7	17	3	0	0	12
OTU1321	0	0	0	1	0	0	0	0	0	0	0	0	9	6	4	13	2	10	0	3	8	5	5	4	8	4	15	4	1	13	34	0	6	4	0	3	7	0	14	4	0	6	25	19	6	8	0	5	8
OTU1322	2	0	0	0	58	69	2	4	598	38	1	0	0	0	0	0	0	0	1	1	1	0	0	0	0	0	0	0	0	0	1	0	2	0	0	0	0	0	0	0	0	0	0	0	0	0	0	0	0
OTU1323	0	0	1	0	0	0	0	0	0	0	0	0	0	0	0	0	0	0	0	0	0	14	34	25	0	6	0	0	0	0	0	0	0	0	0	0	0	0	0	36	27	26	0	0	9	3	0	21	0
OTU1324	0	31	2	5	0	0	0	0	0	0	0	0	0	0	3	33	21	36	0	0	0	35	19	12	22	0	1	0	0	0	1	0	0	3	3	0	0	0	0	52	6	17	1	0	5	18	0	0	2
OTU1325	0	0	0	0	0	0	0	0	0	0	22	14	0	0	0	0	0	0	0	2	0	2	0	6	3	0	0	0	0	0	0	0	10	0	0	7	0	0	0	9	0	3	0	0	0	0	0	0	0
OTU1326	1	0	0	0	0	0	1	0	17	0	0	0	12	18	33	1	0	9	11	9	6	0	0	1	0	0	0	3	4	6	0	0	0	11	4	9	6	18	5	7	0	3	0	0	0	1	0	0	13
OTU1327	0	0	0	0	0	0	0	0	0	0	0	0	0	0	0	12	0	0	53	11	10	0	0	0	0	0	0	36	11	14	0	0	0	0	0	0	20	1	0	0	0	0	0	0	0	0	1	0	0
OTU1328	0	22	2	18	0	0	0	0	0	0	0	0	3	20	11	3	32	7	0	0	0	8	0	1	0	0	0	0	1	0	115	4	10	1	8	12	0	0	0	2	0	2	8	0	0	2	22	0	10
OTU1329	0	5	0	0	0	0	0	0	0	0	0	0	0	31	3	11	28	10	1	5	5	0	0	0	8	6	29	1	0	0	20	0	5	6	0	5	5	14	0	6	9	1	52	0	15	18	0	6	5
OTU1330	0	0	0	0	0	0	0	0	0	0	0	0	0	12	14	3	13	0	37	20	13	0	0	0	1	0	0	12	4	9	1	0	0	21	16	15	8	7	20	1	0	0	0	0	0	0	0	0	48
OTU1331	0	0	0	0	0	0	0	0	0	0	0	0	12	72	78	3	0	0	0	14	10	0	0	1	0	0	0	1	0	15	0	0	0	2	0	2	102	80	54	4	0	4	0	0	0	0	0	0	5
OTU1332	20	0	0	0	0	0	10	0	65	16	2	794	0	0	0	0	0	0	0	0	0	0	0	0	0	0	0	0	0	0	0	0	0	0	0	0	0	0	0	0	0	0	0	0	0	0	0	0	0
OTU1333	0	0	1	4	0	0	0	0	0	0	0	0	0	2	0	4	3	5	0	0	0	0	0	2	0	0	0	0	0	0	5	0	5	11	2	6	0	0	0	14	9	13	12	0	4	17	0	6	10
OTU1334	0	0	0	0	0	0	0	0	0	0	0	0	20	21	0	0	0	0	0	0	0	0	0	0	0	0	0	0	0	0	0	0	0	68	29	26	0	0	0	0	0	0	0	0	0	0	0	0	15
OTU1335	0	0	0	0	0	0	0	0	0	0	0	0	0	0	0	0	0	0	12	21	15	3	1	1	8	2	7	0	0	0	50	0	43	0	0	0	0	0	1	1	0	4	0	0	0	0	0	0	0
OTU1336	38	0	0	1	8	620	48	49	24	16	0	2	0	0	0	5	3	10	0	0	0	0	0	0	0	0	0	0	0	0	0	0	0	4	0	3	1	0	0	1	0	2	0	0	0	9	0	0	1
OTU1337	0	0	0	0	0	0	0	0	0	0	0	0	0	0	3	0	0	0	0	1	2	13	12	4	0	0	0	0	0	3	0	0	0	5	1	14	2	0	0	23	13	32	0	0	0	0	0	0	2
OTU1338	0	0	0	0	0	0	0	1	0	0	0	0	16	0	0	4	0	10	0	6	3	5	11	4	0	0	10	0	0	0	1	0	9	9	2	0	0	0	0	31	8	13	0	0	0	3	0	0	2
OTU1339	0	0	0	0	0	0	0	0	0	0	0	0	1	10	7	4	5	11	0	6	8	14	7	7	4	2	1	4	1	0	0	0	0	6	4	13	8	6	6	12	9	20	1	2	1	0	0	0	8
OTU1340	0	0	0	0	0	0	0	0	0	0	0	0	0	10	6	3	0	7	10	21	15	6	5	2	0	0	0	6	1	10	8	7	0	4	6	4	21	24	0	17	1	7	0	0	0	0	0	0	9
OTU1341	0	109	44	111	0	0	0	0	0	0	6	0	0	0	0	0	0	0	8	9	11	0	0	0	1	0	0	0	0	0	75	13	26	0	0	0	0	0	0	2	31	0	0	0	0	0	0	0	0
OTU1342	0	0	0	0	0	0	0	0	0	0	0	1	0	3	4	5	5	6	29	2	28	3	0	0	0	0	0	5	1	3	0	0	0	27	12	3	0	0	0	1	0	0	0	0	0	0	0	0	29
OTU1343	4	0	13	0	23	70	7	30	625	14	0	0	0	0	0	2	21	0	0	0	35	0	0	0	0	0	0	0	0	0	0	0	0	0	0	0	0	0	0	0	0	0	0	0	0	0	0	0	2
OTU1344	0	0	0	0	0	0	0	0	0	0	0	0	0	6	14	0	6	7	12	7	7	0	0	0	5	4	0	25	6	20	26	0	5	6	4	5	32	51	20	2	0	3	0	0	0	3	40	0	2
OTU1345	0	0	0	1	0	0	0	0	0	0	0	0	0	3	3	7	2	3	4	1	5	2	0	6	8	0	11	3	5	0	66	3	8	1	2	0	9	0	0	5	0	3	0	0	0	0	0	0	7
OTU1346	0	13	2	6	0	0	0	0	0	0	2	0	0	0	0	5	2	0	2	2	9	7	0	1	2	0	8	0	0	0	1	2	0	1	0	1	15	0	4	12	10	27	151	21	15	170	110	42	10
OTU1347	0	0	0	0	0	0	0	0	0	0	0	0	2	1	0	0	0	0	0	0	1	8	2	7	0	0	0	0	0	0	0	0	0	0	4	11	0	0	0	6	15	10	0	0	8	0	0	0	5
OTU1348	0	0	0	0	0	0	0	0	0	0	0	0	1	2	0	0	14	23	0	0	0	4	1	3	0	1	0	0	0	0	5	3	3	5	0	7	0	0	0	27	0	23	0	0	0	0	0	0	10
OTU1349	0	0	4	8	0	0	0	0	0	0	0	0	0	10	0	4	1	13	2	1	2	3	3	4	3	5	0	2	2	7	11	0	12	0	0	10	12	0	0	19	0	26	0	4	1	14	0	0	5
OTU1350	0	0	0	0	0	0	0	0	0	0	0	0	0	3	6	0	0	0	36	25	27	0	0	0	0	0	0	43	5	44	0	0	0	0	0	1	58	40	27	0	0	0	0	0	0	0	0	0	1
OTU1351	0	0	0	0	0	24	0	0	0	0	0	0	0	0	0	5	0	5	0	0	0	2	6	1	0	0	0	3	0	0	0	0	0	1	3	0	0	0	0	11	26	23	0	0	0	2	0	0	0
OTU1352	0	0	0	1	0	0	0	0	0	0	0	0	0	6	7	1	3	0	3	11	11	4	0	0	8	10	4	0	0	2	34	0	37	34	9	25	11	8	0	3	0	11	10	10	14	16	7	5	5
OTU1353	0	0	0	0	0	0	0	0	0	0	0	0	0	3	0	3	0	7	10	0	4	7	7	1	0	0	0	0	0	0	0	0	0	0	0	2	0	0	0	4	0	28	0	0	0	2	0	0	0
OTU1354	0	3	2	2	0	0	0	0	0	2	0	1	0	7	15	34	21	38	4	16	7	5	0	3	5	4	8	1	0	7	18	0	8	18	11	7	23	20	0	5	38	18	18	0	8	4	0	0	5
OTU1355	0	2	0	0	0	0	0	0	0	0	0	0	0	0	0	0	7	6	12	2	4	0	0	0	0	0	0	0	0	0	0	1	0	0	0	0	0	0	0	0	0	1	0	0	1	2	0	0	0
OTU1356	0	0	0	0	0	0	0	0	0	0	0	0	0	3	0	6	3	16	10	6	4	5	0	0	2	0	0	3	3	1	3	0	0	1	2	0	9	23	0	13	9	7	0	0	0	1	0	0	0
OTU1357	0	0	0	0	0	0	95	398	2	0	156	115	0	0	0	0	0	0	0	0	4	0	0	0	0	0	0	0	0	0	0	0	1	0	0	0	0	0	0	0	0	0	0	0	0	2	0	0	0
OTU1358	0	0	0	0	0	0	0	0	0	0	0	0	33	17	10	0	0	0	0	0	0	8	0	0	0	0	0	0	0	0	0	0	0	29	18	22	0	0	0	0	0	0	0	0	0	0	0	0	56
OTU1359	0	0	0	0	0	0	0	0	0	0	0	0	0	25	11	0	0	0	94	17	33	0	0	0	0	0	0	47	23	56	0	0	0	16	0	8	12	17	0	0	0	0	0	0	0	0	0	0	30
OTU1360	0	4	2	11	0	0	0	0	0	0	0	0	0	1	0	7	16	16	0	0	0	3	0	0	1	11	0	2	0	2	8	20	1	0	0	3	4	9	0	5	3	0	19	0	5	5	0	0	2
OTU1361	0	1	0	0	0	2	0	4	0	0	12	1	0	2	3	0	8	2	21	12	22	4	0	3	3	0	0	3	4	0	9	0	62	31	7	12	6	33	0	4	0	6	0	0	0	0	0	0	7
OTU1362	3	0	0	0	92	645	15	5	37	5	1	0	0	7	0	6	0	0	0	3	0	0	0	0	0	0	0	0	0	0	0	0	0	0	0	0	0	0	0	0	0	0	0	0	0	0	0	0	0
OTU1363	0	2	7	5	0	0	1	0	0	0	7	0	0	13	0	2	0	5	0	0	10	0	0	0	0	0	0	61	27	79	0	0	0	0	0	0	0	0	0	0	0	0	17	0	0	0	0	0	4
OTU1364	0	184	364	211	0	5	0	6	0	0	31	0	0	0	0	0	0	0	0	0	0	0	0	0	0	0	0	0	0	1	8	0	18	0	0	0	0	0	0	0	0	0	0	0	0	0	0	0	0
OTU1365	11	8	3	1	7	8	4	3	86	5	0	1	0	0	0	4	0	16	0	6	2	2	5	3	3	7	0	1	0	2	14	5	2	2	3	0	1	1	0	13	7	5	0	0	6	3	0	0	2
OTU1366	1	0	0	0	0	0	12	25	812	4	13	12	1	0	1	0	0	0	0	0	0	0	0	0	0	0	0	0	0	0	0	0	0	0	0	0	0	0	0	0	0	0	0	0	0	0	0	0	0
OTU1367	0	0	0	0	0	0	0	0	0	0	0	0	25	6	5	16	4	6	0	2	3	1	0	1	17	2	0	0	0	2	20	31	9	0	7	13	0	15	35	1	0	0	0	0	1	0	0	0	12
OTU1368	1	0	0	0	0	0	0	0	5	2	0	0	0	0	0	8	0	11	0	2	5	0	0	0	0	0	0	0	0	0	0	0	0	4	0	9	0	18	1	0	0	0	0	0	0	0	0	0	3
OTU1369	0	0	4	0	0	0	0	0	0	0	0	0	0	0	0	16	26	37	0	0	0	0	0	0	19	11	45	0	0	0	15	3	0	0	0	0	0	0	0	0	0	0	121	28	16	39	6	0	0
OTU1370	0	0	0	0	0	0	0	0	0	0	0	0	0	0	0	0	0	0	3	0	3	0	0	1	0	0	0	0	0	0	1	0	0	0	0	0	0	0	0	0	0	2	0	20	0	11	0	0	0
OTU1371	0	0	0	0	0	0	0	0	0	0	0	0	0	44	46	0	0	0	6	12	21	0	0	0	0	0	0	9	5	15	0	0	0	0	0	5	32	71	77	0	0	0	0	0	0	0	0	0	0
OTU1372	1	0	0	0	1	0	0	2	14	0	0	0	0	10	34	2	0	0	29	0	5	3	0	2	2	0	0	16	8	25	2	0	0	31	8	3	9	21	0	3	0	0	0	0	0	0	0	0	27
OTU1373	0	0	3	10	0	0	0	0	0	0	1	1	0	0	0	1	0	7	3	10	12	21	7	13	4	0	3	0	0	0	25	0	20	0	7	0	0	0	0	8	0	14	0	0	0	3	0	0	2
OTU1374	0	0	0	0	0	0	0	0	0	0	0	0	5	17	18	1	0	2	3	5	4	7	1	6	9	1	0	3	3	6	0	0	1	13	2	10	6	9	5	30	33	17	2	0	0	1	2	0	23
OTU1375	0	0	0	0	0	0	0	0	0	0	0	0	0	0	0	0	0	0	0	0	0	0	0	0	50	1	10	0	0	0	0	0	0	0	0	0	0	0	0	0	0	0	0	0	0	5	0	0	0
OTU1376	0	0	0	0	0	14	0	0	0	0	0	0	0	0	7	3	15	0	0	0	0	2	0	11	1	0	26	0	0	0	0	0	0	0	8	0	0	0	0	4	0	4	0	0	0	0	0	0	0
OTU1377	0	0	0	2	0	0	0	0	0	0	0	0	0	1	3	12	5	15	0	2	1	0	2	0	9	0	3	2	0	2	45	6	17	3	4	2	1	1	14	9	20	20	19	0	16	17	18	4	7
OTU1378	0	0	0	1	0	0	0	0	0	0	0	0	0	5	7	7	1	24	0	2	5	2	0	6	11	9	0	0	3	3	72	12	2	20	0	0	0	2	0	30	49	12	28	0	6	20	35	0	9
OTU1379	0	0	0	0	0	0	0	0	0	0	0	0	0	0	0	0	0	0	0	0	4	3	6	0	0	0	0	0	0	0	3	0	4	0	0	0	0	0	6	6	0	7	0	0	0	0	0	0	0
OTU1380	0	0	0	0	0	0	0	0	0	0	0	0	0	6	16	14	1	19	0	0	0	0	9	4	7	0	0	0	0	0	0	0	2	2	0	0	0	0	0	34	21	11	10	0	12	10	0	0	4
OTU1381	38	0	0	5	10	603	3	0	91	11	0	0	0	5	0	6	2	7	1	1	1	4	0	1	5	0	15	0	0	0	1	0	0	0	2	2	0	0	0	3	0	1	9	0	2	0	0	0	5
OTU1382	0	3	4	8	0	1	0	0	0	0	1	1	0	25	28	0	3	4	7	5	11	1	2	3	18	6	0	15	7	17	0	5	0	6	0	11	40	30	22	2	2	6	29	0	0	2	4	0	0
OTU1383	0	0	0	0	0	0	0	0	0	0	0	0	4	23	8	19	11	9	3	0	3	0	0	0	7	1	1	11	0	8	0	0	0	35	16	17	20	20	0	1	0	0	3	3	4	4	0	0	51
OTU1384	0	0	0	0	0	0	0	0	0	0	0	0	0	0	0	0	0	0	0	0	0	0	0	0	0	0	0	0	0	0	0	0	0	0	0	0	0	0	0	0	0	0	0	0	0	0	0	0	0
OTU1385	0	0	0	0	0	0	0	0	0	0	0	0	0	9	0	0	0	0	60	9	21	0	0	0	0	0	0	81	28	78	0	0	0	15	3	0	16	21	24	0	0	0	0	0	0	0	0	0	16
OTU1386	0	2	2	3	0	0	0	0	0	0	0	1	0	0	0	1	14	1	69	4	36	3	13	9	0	0	0	2	2	3	2	0	1	0	8	0	5	8	0	3	0	4	1	0	17	12	0	0	7
OTU1387	1	0	0	0	0	9	2	5	1	0	0	0	0	4	6	3	21	40	0	0	0	6	7	1	0	0	0	0	0	0	0	0	1	2	3	0	0	0	0	5	9	15	0	0	0	4	0	0	1
OTU1388	1	1	0	0	1	0	0	0	13	0	0	0	1	19	10	2	10	17	1	5	2	4	0	0	8	19	24	3	0	2	4	3	0	27	14	16	0	12	50	3	0	11	65	1	5	2	41	14	24
OTU1389	0	0	0	3	0	0	0	0	0	0	0	0	0	6	13	1	0	2	7	1	1	11	0	1	3	0	7	2	0	1	14	0	0	5	2	2	0	1	0	13	32	17	14	0	0	0	0	0	12
OTU1390	0	203	100	320	0	0	10	2	0	0	14	1	0	0	0	1	0	0	8	1	7	0	0	0	0	0	0	8	3	7	2	0	0	1	0	0	0	0	0	0	0	0	0	0	0	0	0	0	0
OTU1391	0	3	3	0	0	0	0	0	0	0	1	0	0	0	0	4	11	6	2	0	0	7	15	3	0	0	0	0	0	1	8	0	5	0	0	0	0	0	0	10	0	7	0	0	2	4	0	0	0
OTU1392	0	0	0	0	0	0	0	0	0	0	0	0	0	0	0	0	0	0	0	0	0	0	0	0	0	0	0	0	0	0	0	0	0	0	0	0	0	0	0	0	0	0	0	0	0	0	0	0	0
OTU1393	0	145	188	413	0	0	0	0	0	0	0	1	0	0	0	0	0	0	4	0	2	2	0	0	0	0	0	0	0	0	0	0	0	0	0	0	0	0	0	0	0	0	0	0	4	0	0	0	0
OTU1394	0	0	0	0	0	7	0	2	0	0	0	0	0	0	0	2	1	8	0	0	0	15	49	8	0	0	0	0	0	0	0	0	4	0	0	0	0	0	0	8	6	21	0	0	0	0	0	0	0
OTU1395	0	0	0	0	0	0	0	0	0	0	1	0	0	0	0	3	26	21	0	0	0	0	0	0	0	0	0	0	0	0	3	0	4	15	8	22	3	0	0	5	5	1	0	0	0	2	0	0	6
OTU1396	0	0	1	1	0	0	0	0	0	0	0	0	0	0	7	4	1	0	0	1	0	5	26	2	0	0	0	9	3	19	0	1	0	0	0	0	13	9	0	9	24	20	0	0	0	12	0	0	0
OTU1397	0	1	0	0	0	0	0	0	0	0	0	0	65	45	22	0	0	0	2	0	0	1	0	0	1	0	0	1	1	6	3	0	3	19	12	30	4	0	0	34	0	17	4	0	0	1	8	0	22
OTU1398	0	1	0	0	0	0	0	0	0	0	0	0	9	18	27	23	14	17	0	1	0	4	0	9	0	1	1	0	0	1	1	0	8	32	24	43	0	0	7	20	0	5	9	0	0	13	0	0	27
OTU1399	0	0	0	0	0	0	0	0	0	0	0	0	0	0	35	21	17	1	19	17	22	0	0	0	0	0	0	26	7	5	0	0	0	3	0	1	39	29	19	0	20	0	0	0	0	0	0	0	2
OTU1400	0	0	0	0	0	0	0	0	0	0	0	0	30	11	15	4	8	0	1	0	0	0	0	0	0	0	0	0	0	0	0	0	0	16	14	19	25	0	11	0	0	0	0	0	0	0	0	0	15
OTU1401	0	26	36	21	0	0	253	118	0	0	317	56	0	0	0	0	0	0	0	0	0	0	0	0	0	0	0	0	0	0	3	0	9	0	0	0	0	0	0	0	0	0	0	0	0	0	0	0	0
OTU1402	0	2	1	3	0	0	0	0	0	0	0	0	0	0	0	6	35	26	0	0	0	2	0	4	6	13	4	0	0	0	1	28	3	0	0	0	0	0	0	0	0	1	6	0	0	31	20	19	0
OTU1403	0	0	0	0	0	0	0	0	0	0	0	0	0	0	0	5	4	0	2	2	2	6	7	8	0	0	0	0	1	0	0	0	0	4	1	0	0	0	0	15	14	16	0	0	0	0	0	0	0
OTU1404	0	149	63	78	0	0	0	0	0	0	0	0	0	0	0	1	6	0	0	0	0	0	0	0	8	0	0	0	0	0	0	13	0	0	0	0	0	0	0	0	0	0	102	0	0	14	13	0	0
OTU1405	0	0	0	0	0	0	0	0	0	0	0	0	0	6	9	0	0	0	19	13	8	0	0	1	0	0	0	17	12	31	0	0	0	20	4	17	4	7	0	5	0	2	0	0	0	0	0	0	37
OTU1406	0	5	0	2	0	0	0	0	0	0	0	1	0	0	0	1	9	8	1	2	2	1	4	0	1	0	11	0	0	0	48	0	5	4	4	3	0	0	0	5	0	5	0	0	0	3	0	0	6
OTU1407	0	7	17	14	0	0	0	0	0	0	0	0	0	0	4	1	11	1	2	2	2	0	0	0	0	0	0	0	2	1	8	16	7	4	0	8	5	0	0	2	4	7	0	0	0	0	0	0	7
OTU1408	0	0	0	0	0	0	0	0	0	0	0	0	0	0	0	0	0	2	0	0	0	0	0	0	0	0	0	0	0	0	0	0	0	2	0	2	0	0	0	0	0	0	0	0	0	0	0	0	1
OTU1409	0	65	28	128	0	0	63	46	0	0	361	32	0	0	0	0	0	8	0	0	0	0	0	1	0	0	0	2	0	0	2	0	6	0	0	0	0	0	0	0	0	0	0	0	0	2	0	0	0
OTU1410	0	6	2	3	0	0	0	0	0	0	0	0	0	3	3	14	27	18	1	2	1	5	3	6	3	5	11	0	0	1	6	14	4	20	4	26	1	0	12	10	0	13	2	0	14	0	0	0	9
OTU1411	0	0	0	0	0	30	0	0	0	0	0	0	0	11	43	8	1	30	0	1	1	10	0	12	6	8	4	5	2	1	0	0	0	0	4	6	4	0	19	83	30	52	15	0	5	95	24	32	9
OTU1412	0	0	0	0	0	0	0	0	0	0	0	0	0	0	0	0	2	0	0	0	0	0	0	0	0	0	0	0	0	2	0	0	0	0	0	0	0	0	0	5	0	4	0	0	0	0	0	0	0
OTU1413	0	5	3	6	0	0	0	0	0	0	0	0	7	11	3	8	1	11	0	7	10	24	16	18	1	15	3	1	0	0	4	3	5	3	0	0	0	1	2	14	25	28	2	0	4	1	4	0	1
OTU1414	0	0	0	0	0	0	0	0	0	0	0	0	0	2	7	10	13	15	0	0	0	6	0	3	9	7	0	0	0	0	38	37	6	8	0	2	0	9	0	5	0	14	55	0	1	1	0	0	1
OTU1415	0	0	0	0	0	0	0	0	0	0	0	0	0	0	0	0	0	0	0	0	0	0	0	0	0	0	0	0	0	0	0	0	0	0	0	0	0	0	0	0	0	0	0	0	0	0	0	0	0
OTU1416	12	0	3	3	0	0	0	0	0	0	0	0	0	0	0	4	0	0	4	0	0	8	0	1	1	0	0	0	0	0	61	0	139	0	0	0	0	0	0	27	1	46	0	0	1	4	0	0	1
OTU1417	0	1	3	10	0	0	0	0	0	0	0	0	0	14	19	11	2	2	1	3	3	3	3	2	2	7	9	0	0	2	8	28	8	15	5	12	9	1	0	12	16	8	4	23	0	0	0	0	3
OTU1418	3	3	2	2	23	38	8	5	56	4	0	0	0	3	5	19	14	31	0	0	0	0	7	1	11	0	1	0	0	0	0	5	0	0	0	0	3	2	0	2	0	6	8	38	0	9	0	0	0
OTU1419	0	0	0	0	0	0	0	0	0	0	0	0	0	1	8	0	1	0	15	11	11	0	0	0	1	0	0	19	15	23	1	0	0	16	1	8	12	8	0	0	0	0	0	0	0	0	0	0	4
OTU1420	0	0	0	0	0	0	0	0	0	0	0	0	0	0	0	0	0	0	0	24	9	0	0	1	1	3	0	1	0	0	2	0	0	11	0	0	0	9	19	2	0	4	6	0	2	3	5	0	6
OTU1421	0	0	0	0	0	0	0	0	0	0	0	0	0	0	0	2	0	0	1	0	2	9	5	4	0	0	0	0	0	0	4	0	7	1	0	1	0	0	0	4	4	9	0	0	0	0	0	0	7
OTU1422	7	1	1	0	2	0	0	0	76	7	0	0	0	1	9	6	21	6	29	7	9	9	2	5	3	0	0	2	4	13	13	0	4	3	10	1	0	15	0	1	0	6	0	0	2	0	0	0	8
OTU1423	0	0	0	0	0	0	0	0	0	0	0	0	0	0	0	1	6	0	4	12	13	2	0	1	0	0	0	0	0	0	0	0	0	10	7	6	0	0	0	9	0	21	0	0	0	0	0	0	4
OTU1424	0	13	0	9	0	0	0	0	0	0	0	0	0	0	0	0	10	0	0	0	0	0	0	0	0	0	0	0	0	0	86	101	6	0	0	0	0	0	0	0	0	2	4	0	1	14	4	7	0
OTU1425	0	0	1	0	0	0	0	0	0	0	0	0	0	0	0	5	15	7	0	0	0	0	0	0	8	0	1	0	0	0	138	22	53	0	0	0	0	0	0	1	0	0	4	4	5	10	0	5	0
OTU1426	0	1	1	1	0	0	0	0	0	0	0	0	0	10	3	2	0	0	0	0	3	0	0	0	16	0	14	13	1	6	8	1	2	11	7	5	1	0	0	7	0	4	15	0	0	1	0	0	8
OTU1427	0	0	0	0	0	0	0	0	0	0	0	0	0	1	14	11	17	4	1	12	10	2	3	1	0	0	0	3	0	1	73	0	8	9	0	2	10	3	6	8	13	5	0	0	0	5	0	0	5
OTU1428	0	0	0	0	0	0	0	0	0	0	0	0	0	0	3	1	0	0	10	4	5	0	0	1	0	0	19	9	3	15	0	12	0	11	2	5	20	42	51	2	0	0	0	0	0	2	0	0	12
OTU1429	2	4	5	6	1	0	0	3	0	0	0	0	0	0	2	4	6	10	5	4	6	2	5	2	5	5	4	1	0	7	16	0	1	5	2	0	8	0	0	20	0	13	9	0	0	4	0	0	8
OTU1430	0	0	0	2	0	0	0	0	0	0	0	0	0	0	0	3	1	0	31	42	66	1	3	3	0	0	0	1	2	9	10	0	0	0	0	0	0	16	21	0	3	6	0	0	0	0	0	0	0
OTU1431	0	0	0	1	0	0	0	0	0	0	0	0	0	0	0	0	0	0	2	0	3	0	0	0	0	0	0	0	0	3	5	0	0	5	0	5	0	0	0	12	0	7	0	0	0	1	0	0	2
OTU1432	0	0	0	4	0	0	0	0	0	0	0	0	0	0	5	6	7	6	7	0	0	1	0	3	0	5	2	0	1	0	27	20	7	9	2	14	0	0	0	4	0	8	40	0	3	6	1	0	4
OTU1433	0	0	0	0	0	0	0	0	0	0	0	0	0	0	0	0	0	0	0	0	0	0	0	0	0	0	0	0	0	0	0	0	0	0	0	0	0	0	0	0	0	0	0	0	0	0	0	0	0
OTU1434	0	0	0	0	0	0	0	0	0	0	0	0	0	22	13	3	16	6	0	2	12	0	0	0	0	0	0	0	0	3	0	0	0	38	8	22	11	8	9	0	0	2	0	0	0	0	0	0	27
OTU1435	0	0	0	0	0	0	0	0	0	0	0	0	0	0	0	1	0	0	4	2	5	46	32	2	1	0	0	0	0	0	0	11	0	0	0	0	0	0	0	4	0	9	0	0	0	3	0	0	0
OTU1436	5	6	7	0	0	5	0	1	11	39	2	0	0	0	12	11	0	34	0	0	0	28	12	15	6	0	0	2	0	5	7	0	22	5	12	4	21	1	0	4	0	31	20	27	1	29	12	0	13
OTU1437	20	0	0	0	1	1	1	0	487	300	5	4	0	0	0	1	0	0	0	0	0	0	0	0	0	0	0	0	0	0	0	0	0	0	0	0	0	0	0	0	0	0	0	0	0	0	0	0	0
OTU1438	0	8	10	53	0	0	0	0	0	0	0	0	0	1	0	1	7	0	5	3	11	1	0	2	0	0	0	1	0	0	236	14	56	0	0	0	0	0	0	4	0	10	0	8	3	0	0	0	1
OTU1439	0	0	0	0	0	0	0	0	0	0	0	0	19	1	0	4	8	2	0	3	0	5	0	0	0	0	0	2	0	0	3	0	0	2	0	8	1	1	22	16	0	16	2	0	0	0	0	0	0
OTU1440	0	0	0	0	0	0	0	0	0	0	0	0	0	0	0	16	7	22	0	0	2	2	0	0	0	0	0	0	0	0	9	0	0	10	1	11	1	0	3	21	1	29	0	0	0	0	0	0	9
OTU1441	1	0	0	3	0	0	0	0	0	0	1	0	0	2	0	1	0	11	45	1	39	4	4	0	1	0	0	1	1	0	6	0	0	2	0	0	4	3	0	4	0	10	0	0	0	0	0	0	9
OTU1442	0	0	0	0	0	0	0	0	0	0	0	0	19	22	32	45	5	40	0	3	0	0	5	3	0	0	0	1	1	7	1	0	0	5	0	6	108	54	127	2	0	5	0	0	0	0	0	0	9
OTU1443	0	0	0	0	0	0	0	0	0	0	0	0	0	1	4	0	0	0	0	1	0	7	0	0	0	0	0	2	2	2	0	0	0	13	5	3	18	1	12	10	0	0	0	0	0	0	0	0	6
OTU1444	51	0	0	0	40	0	0	8	455	72	2	4	0	0	0	3	0	7	0	0	1	0	0	0	0	0	0	0	1	0	5	1	1	6	0	0	0	0	0	0	0	3	0	0	0	7	0	0	1
OTU1445	11	1	0	0	6	514	66	36	0	1	0	5	0	1	0	14	0	31	0	0	0	0	0	0	0	0	0	1	0	0	4	0	0	3	8	0	0	0	0	8	0	2	0	0	0	0	0	0	2
OTU1446	0	0	0	0	0	0	0	0	0	0	0	0	0	5	8	16	5	14	0	0	0	3	0	2	8	0	0	0	0	0	2	9	2	17	7	16	0	0	0	7	0	27	0	0	0	0	0	0	7
OTU1447	0	0	0	0	0	0	0	0	0	0	0	0	19	1	4	9	19	12	0	4	2	12	23	11	0	1	0	0	0	0	0	0	5	4	12	1	6	0	13	24	5	26	6	0	14	9	0	0	1
OTU1448	0	0	0	0	0	0	0	0	0	0	0	0	0	0	0	0	0	3	1	0	3	11	14	3	0	0	0	0	0	0	22	0	1	24	4	12	0	0	10	18	0	12	0	0	0	0	0	1	9
OTU1449	0	0	0	0	0	0	0	0	0	0	0	0	0	6	25	0	0	1	13	13	13	0	0	0	5	0	3	20	1	5	7	0	4	0	1	0	11	23	21	0	0	0	2	0	0	0	0	0	0
OTU1450	0	0	0	0	0	0	0	0	0	0	0	0	0	0	0	29	51	8	0	0	1	1	6	3	12	11	0	4	0	0	11	12	13	2	2	14	8	16	0	6	0	8	0	0	0	0	0	0	2
OTU1451	0	0	0	0	0	0	0	0	0	0	0	0	4	2	13	48	54	11	0	3	1	0	0	2	3	0	0	2	0	2	3	0	21	32	23	20	18	0	6	1	0	1	19	0	5	0	0	0	12
OTU1452	0	1	0	2	0	0	0	0	0	0	0	0	0	4	3	2	6	14	1	0	2	3	0	0	4	1	0	2	0	1	19	1	1	8	9	7	1	21	0	7	1	18	1	39	0	5	0	0	5
OTU1453	0	2	0	2	0	0	0	0	0	0	0	0	0	0	0	6	35	13	1	11	5	0	0	0	9	11	2	4	1	3	35	23	16	16	0	6	13	7	23	1	0	0	3	0	3	8	0	0	8
OTU1454	2	1	0	0	0	18	7	5	0	0	0	0	0	0	0	19	16	77	0	0	0	5	5	4	0	0	0	0	0	0	0	2	0	0	1	0	0	0	0	15	66	12	0	0	0	6	0	15	5
OTU1455	0	2	0	4	0	0	0	0	0	0	0	0	0	7	12	10	41	11	0	0	0	3	0	3	4	47	3	0	0	0	0	28	1	35	16	21	0	7	0	6	0	9	1	0	0	4	11	0	20
OTU1456	0	3	3	10	0	0	0	0	0	0	0	0	0	0	0	6	11	1	0	0	0	0	0	0	4	15	3	0	0	0	6	17	0	0	0	0	2	0	0	0	0	0	42	12	4	43	0	21	0
OTU1457	0	0	0	0	0	0	0	0	0	0	0	1	0	24	24	18	7	12	11	4	15	5	0	1	6	0	4	4	2	9	0	0	0	10	10	3	44	19	32	7	0	0	1	0	0	0	0	0	8
OTU1458	0	0	0	0	0	0	0	0	1	0	0	0	0	4	31	0	0	0	26	9	8	0	0	0	0	0	0	22	7	25	0	0	0	4	5	6	51	23	24	0	0	0	0	0	0	0	0	0	23
OTU1459	0	0	0	0	0	0	0	0	0	0	0	0	0	0	0	0	4	0	0	0	0	4	2	4	0	9	0	0	0	0	4	0	10	0	0	1	0	0	0	37	31	56	30	3	1	40	0	0	0
OTU1460	0	0	0	0	0	0	0	0	0	0	0	0	0	0	0	0	0	0	0	0	0	0	0	0	0	0	0	0	0	0	0	0	0	0	0	0	0	0	0	0	0	0	0	0	0	0	0	0	0
OTU1461	0	1	0	0	0	0	0	0	0	0	0	0	8	41	6	9	13	7	12	6	11	0	0	0	0	0	0	9	2	5	10	0	1	0	0	13	4	0	0	7	20	3	0	0	2	3	0	0	7
OTU1462	0	0	0	0	0	0	0	0	0	0	0	0	0	15	12	0	1	2	35	5	11	2	0	0	8	0	0	10	5	6	0	0	0	19	7	4	1	0	0	0	0	1	0	0	0	0	0	0	38
OTU1463	0	2	1	8	0	0	0	0	0	0	0	0	0	1	0	0	0	3	1	1	0	4	0	0	4	0	13	8	0	4	52	10	4	1	0	8	9	0	31	11	45	10	68	0	11	16	1	0	1
OTU1464	1	0	0	0	10	100	27	18	286	72	0	9	5	2	18	4	8	20	0	6	2	0	0	0	9	8	4	5	0	1	0	0	0	2	1	0	11	12	0	0	0	0	55	0	4	5	0	0	4
OTU1465	0	0	0	0	0	0	0	0	0	0	0	0	0	0	0	0	7	1	0	0	0	1	0	0	0	1	0	0	0	0	118	0	8	0	0	0	0	0	0	0	0	0	0	0	0	0	0	0	0
OTU1466	0	0	0	0	0	0	0	0	0	0	0	0	0	0	0	0	0	0	5	11	13	0	0	0	1	0	0	0	0	0	7	2	3	0	0	0	0	0	0	0	0	0	0	0	0	0	0	0	0
OTU1467	0	0	0	0	0	0	335	442	0	0	15	0	0	0	0	0	1	0	0	0	0	0	0	0	0	0	0	0	0	0	0	0	0	0	0	0	0	0	0	0	0	0	0	0	0	0	0	0	0
OTU1468	0	0	0	0	0	0	0	0	0	0	0	0	0	0	1	2	4	7	0	0	0	70	0	2	0	0	0	0	0	0	0	0	0	2	0	6	9	0	0	22	13	20	0	0	0	0	0	0	1
OTU1469	0	1	0	4	0	0	0	0	0	0	0	0	0	3	0	4	5	4	0	5	6	3	0	1	6	3	21	1	0	3	2	3	7	2	3	2	12	15	0	20	56	3	13	0	37	17	0	0	2
OTU1470	0	1	1	4	0	0	0	0	0	0	0	0	0	0	0	2	4	0	0	0	0	11	48	4	0	0	0	0	0	0	0	0	1	0	0	0	0	0	0	11	5	4	1	0	0	0	22	0	0
OTU1471	0	12	6	24	0	0	0	0	0	0	0	0	0	0	0	0	0	0	10	0	0	0	0	0	0	0	0	0	0	0	50	0	23	0	0	0	0	0	0	0	0	0	0	0	0	0	0	0	0
OTU1472	69	0	0	0	103	20	77	37	174	292	0	0	0	0	0	1	0	0	0	0	0	0	0	0	0	0	0	0	0	0	0	0	0	0	0	0	0	0	0	0	0	0	0	0	0	0	0	0	0
OTU1473	0	1	2	1	0	0	0	0	0	0	0	0	0	0	4	0	2	5	4	10	7	15	3	5	4	2	0	2	2	6	11	11	0	0	1	4	5	1	0	11	0	3	0	0	0	0	0	0	1
OTU1474	0	0	0	0	0	0	0	0	0	0	0	0	0	18	11	0	0	0	8	18	10	0	2	0	1	0	0	9	3	9	0	0	0	6	2	5	28	56	9	8	26	0	14	0	0	0	0	0	8
OTU1475	0	5	2	3	0	0	0	0	0	0	0	0	0	13	15	13	3	7	2	7	9	0	0	0	9	1	0	5	8	7	30	11	14	14	15	12	9	11	11	0	0	0	19	0	1	6	0	0	23
OTU1476	0	3	0	4	0	0	0	0	0	0	0	0	0	2	7	14	4	8	2	3	1	7	0	0	14	7	27	2	0	9	5	12	4	5	0	0	0	0	0	2	0	3	1	0	4	1	0	0	4
OTU1477	0	0	0	0	0	0	0	0	0	0	0	0	0	49	36	1	4	0	1	7	5	1	0	1	4	0	0	6	1	7	7	0	115	23	0	3	14	28	0	0	12	3	0	0	0	0	0	0	3
OTU1478	0	8	1	0	0	0	0	0	0	0	0	0	0	9	15	3	20	5	2	3	7	1	0	1	1	11	0	0	0	1	0	41	0	16	1	10	3	11	7	23	0	7	1	0	3	3	0	0	7
OTU1479	31	0	0	1	5	0	2	5	16	0	0	0	0	5	12	4	4	17	1	10	15	7	0	0	3	3	4	0	0	1	1	0	19	51	19	10	1	0	0	28	13	16	24	0	4	1	0	50	13
OTU1480	0	0	0	0	0	0	0	0	0	0	0	0	0	0	0	2	137	76	0	0	7	2	0	0	0	0	0	2	1	0	0	0	0	7	9	6	0	0	0	3	0	0	0	0	0	166	152	143	6
OTU1481	0	42	201	50	0	0	56	219	0	0	215	3	0	0	0	0	0	0	0	0	0	0	0	0	0	0	0	0	0	0	0	0	0	0	0	0	0	0	0	0	0	0	0	0	0	0	0	0	0
OTU1482	0	2	4	2	0	0	0	0	0	0	0	0	0	0	0	5	0	0	0	11	0	6	5	0	0	0	0	0	0	0	8	0	42	0	0	9	0	0	0	8	0	3	0	0	0	4	0	0	0
OTU1483	0	4	1	22	0	0	0	0	0	0	0	0	4	0	2	0	0	6	5	3	9	3	2	1	2	0	11	1	0	1	8	2	0	2	4	6	4	0	18	5	0	9	5	2	1	4	4	0	4
OTU1484	0	4	3	1	0	0	0	0	0	0	0	0	0	3	3	4	7	13	2	15	15	0	17	3	4	0	12	1	0	4	19	25	10	10	0	2	6	5	0	9	3	14	8	0	0	13	0	0	5
OTU1485	0	0	0	0	0	0	0	0	0	0	0	0	0	0	0	0	0	0	7	18	23	0	0	0	0	0	0	1	8	6	5	0	10	9	0	0	16	11	0	3	0	2	0	0	0	0	0	0	17
OTU1486	0	0	0	0	0	0	0	0	0	0	0	0	0	3	0	5	23	0	0	0	0	3	0	2	7	2	9	0	0	1	3	0	17	5	4	9	0	0	0	0	0	1	0	49	0	16	1	0	7
OTU1487	0	0	0	0	0	0	0	0	0	0	0	0	0	3	4	4	13	2	12	12	22	0	0	0	4	0	12	8	2	13	23	0	0	4	0	0	7	13	2	0	0	3	26	0	0	0	0	0	0
OTU1488	0	0	0	0	0	0	0	0	0	0	0	0	0	0	0	11	10	2	10	7	5	5	0	2	5	0	0	2	1	0	16	0	5	6	4	7	0	0	0	12	0	11	0	0	0	0	0	0	21
OTU1489	0	21	3	4	0	0	0	0	0	0	0	0	0	0	0	25	15	36	0	0	0	5	0	0	3	2	3	0	0	0	30	102	0	22	3	15	2	0	0	4	1	15	8	2	7	5	1	0	12
OTU1490	18	0	0	7	2	0	0	4	250	29	0	4	0	2	0	0	6	0	2	18	11	0	0	0	0	0	0	0	0	0	2	0	5	4	0	0	5	8	0	0	0	0	0	0	0	7	0	0	1
OTU1491	0	0	0	0	0	0	0	0	0	0	0	0	0	0	0	0	0	2	0	0	0	0	0	1	0	0	0	0	0	0	0	0	0	0	0	0	0	0	0	0	0	0	0	0	0	0	0	0	0
OTU1492	0	2	0	1	0	0	0	0	0	0	0	0	0	13	18	16	9	9	3	0	0	0	0	0	8	1	0	1	0	5	0	17	0	19	9	7	11	0	24	0	0	0	11	0	0	12	0	0	1
OTU1493	0	3	3	1	0	0	0	0	0	0	0	0	0	8	6	0	4	5	1	1	1	9	0	4	48	2	0	0	0	0	3	11	0	0	0	0	0	0	0	3	0	3	32	35	5	13	20	0	0
OTU1494	0	0	0	0	0	0	0	0	0	0	0	0	0	23	18	10	6	12	4	12	18	0	0	0	0	1	9	0	0	0	0	0	0	43	15	9	0	0	0	5	27	2	0	0	0	0	0	0	23
OTU1495	0	0	0	0	4	1	5	9	4	0	0	0	0	13	48	18	22	51	0	0	0	0	0	0	17	0	5	4	4	2	0	0	0	14	14	39	11	12	0	2	0	0	0	0	0	27	0	0	23
OTU1496	0	0	0	0	0	0	0	0	0	0	0	0	0	2	10	1	2	0	2	6	5	0	0	0	0	0	0	5	3	4	0	0	0	16	2	9	16	31	0	0	0	0	0	0	0	0	0	0	21
OTU1497	0	0	0	0	0	0	0	1	0	0	2	0	0	0	0	6	6	31	16	8	80	2	0	2	0	9	8	24	6	16	8	0	6	7	6	2	0	9	0	0	0	0	0	0	0	0	0	0	0
OTU1498	0	0	0	0	0	0	0	0	0	0	0	0	0	3	5	2	0	0	0	0	0	0	0	0	1	0	5	7	0	5	0	0	0	2	0	0	0	0	0	0	16	0	2	0	0	6	0	0	0
OTU1499	0	0	0	0	0	0	0	0	0	0	0	0	0	3	19	3	11	1	0	0	0	2	0	0	19	0	9	0	0	0	0	0	0	2	12	14	0	0	0	0	0	0	98	36	20	11	3	31	23
OTU1500	0	0	0	0	0	0	0	0	0	0	0	0	0	6	1	18	2	6	3	3	1	3	0	1	7	7	13	3	0	2	0	0	0	13	9	15	17	3	36	17	0	2	0	0	0	0	0	0	7
OTU1501	0	0	0	0	0	0	0	0	0	0	0	0	0	2	5	3	3	11	1	1	1	4	4	3	1	5	2	2	0	4	2	0	0	6	2	7	2	0	0	13	0	13	1	2	0	4	5	0	12
OTU1502	0	15	37	8	0	0	0	0	0	0	1	0	0	0	0	0	0	0	26	122	136	0	0	0	0	0	0	0	0	0	7	1	4	0	0	0	0	0	0	0	0	0	0	0	0	0	0	0	0
OTU1503	0	1	0	0	0	0	0	0	0	0	6	0	0	0	0	4	2	8	4	8	6	8	5	3	0	0	0	7	8	14	13	0	7	1	4	8	12	36	7	8	26	4	0	0	0	0	0	0	1
OTU1504	0	0	0	1	0	0	0	0	0	0	0	0	0	2	0	3	7	7	0	0	0	0	0	0	2	7	23	0	0	0	2	0	0	4	1	7	0	0	0	2	0	3	18	0	19	3	0	0	7
OTU1505	0	3	0	0	0	0	0	0	0	0	0	0	0	7	10	14	9	0	3	26	11	0	0	0	8	0	18	8	0	3	0	0	0	0	0	0	20	17	41	1	0	1	94	48	3	30	2	0	0
OTU1506	0	0	0	0	0	0	0	0	0	0	0	0	3	2	7	8	1	13	0	0	0	8	11	1	4	22	0	2	1	2	4	0	2	6	4	11	0	22	0	25	0	8	10	0	9	13	0	0	3
OTU1507	1	4	3	1	0	0	0	0	0	4	0	0	0	0	0	10	4	29	0	0	0	17	5	1	0	5	0	0	0	0	0	4	0	4	0	0	0	0	0	1	1	28	2	23	2	10	0	14	0
OTU1508	0	3	2	0	0	0	0	0	0	0	3	1	0	0	0	0	0	2	0	0	0	0	6	4	0	0	0	0	1	0	0	0	0	0	2	0	0	0	0	5	6	8	0	0	0	28	0	0	0
OTU1509	0	0	0	1	0	0	0	0	0	0	0	0	0	0	0	7	44	5	0	0	0	0	0	1	0	0	0	0	0	0	30	0	0	14	2	3	0	0	0	1	0	5	0	0	0	0	0	0	3
OTU1510	0	0	0	0	0	0	0	0	0	0	1	0	0	0	0	0	0	0	0	0	0	0	0	1	0	0	0	0	0	0	1	0	0	0	0	0	0	0	0	0	0	0	0	0	0	0	0	0	0
OTU1511	0	0	1	0	0	0	0	0	0	0	0	0	0	0	0	0	0	0	13	5	2	0	0	2	0	0	0	0	0	0	0	0	0	9	0	0	0	0	0	0	0	0	0	0	0	0	0	0	13
OTU1512	0	0	0	1	0	0	0	0	0	0	0	0	0	2	0	3	0	0	10	3	17	0	0	0	0	0	4	3	0	11	17	0	4	2	0	3	0	28	7	0	0	0	0	0	0	0	0	0	1
OTU1513	0	1	1	3	0	0	0	0	0	0	1	0	0	0	0	0	1	0	0	0	0	0	0	1	0	0	0	0	0	0	1	0	0	0	0	0	0	0	0	0	0	0	0	0	0	0	0	0	0
OTU1514	0	0	0	1	0	0	0	0	0	0	0	0	1	3	1	3	3	19	0	5	7	2	7	1	6	0	0	1	0	4	10	0	0	15	4	1	4	10	0	16	0	18	0	0	0	3	0	0	0
OTU1515	0	0	0	0	0	0	0	0	0	0	0	0	54	3	1	12	10	12	4	1	15	3	18	2	0	0	0	3	0	2	20	14	8	13	18	22	6	2	0	5	0	1	14	0	0	0	14	0	5
OTU1516	0	0	0	0	0	0	0	0	0	0	0	0	0	0	0	7	7	5	0	0	0	0	0	0	10	0	27	0	0	0	33	24	12	14	3	2	1	0	0	2	0	1	66	30	3	13	20	0	9
OTU1517	0	5	2	4	0	0	0	0	0	0	0	0	0	0	0	0	0	5	0	0	0	4	16	6	2	4	7	0	0	0	58	8	18	0	0	0	0	0	0	10	20	14	64	25	21	33	5	1	0
OTU1518	0	3	1	2	0	0	1	2	15	7	0	0	0	2	5	32	23	41	2	6	3	3	0	4	7	9	0	4	1	0	21	10	14	6	10	7	5	8	9	2	0	8	32	0	0	0	0	0	7
OTU1519	28	2	0	0	5	191	30	28	22	7	0	0	2	3	25	5	0	24	0	0	0	0	0	0	4	0	0	1	0	2	0	0	0	15	13	16	6	0	0	6	6	0	0	0	0	7	0	0	15
OTU1520	0	1	0	0	0	0	0	0	0	0	0	0	0	0	0	0	0	0	1	0	3	0	1	0	0	0	0	0	0	0	0	0	0	0	0	0	0	0	0	5	0	3	0	0	0	1	0	0	0
OTU1521	0	0	0	0	0	0	0	0	0	0	0	0	0	8	4	11	13	15	0	0	0	0	0	0	1	0	0	0	2	4	3	0	1	5	0	5	0	0	0	0	0	0	0	0	0	2	0	0	0
OTU1522	0	2	1	1	0	0	0	0	0	0	0	0	0	0	0	37	80	19	0	0	0	2	0	0	4	0	5	0	0	0	77	3	52	6	1	10	5	0	0	0	0	0	5	0	1	6	0	0	1
OTU1523	0	0	0	0	0	0	0	0	0	0	0	0	0	22	6	0	0	0	21	0	9	0	0	0	0	0	0	22	13	59	0	0	0	36	9	11	9	23	0	0	0	0	0	0	0	0	0	0	37
OTU1524	0	0	0	0	0	3	0	0	0	0	0	0	0	0	0	0	8	0	0	0	1	0	0	0	0	0	0	0	0	0	0	0	0	0	0	0	0	0	0	7	0	0	0	0	0	0	0	0	0
OTU1525	0	0	0	0	0	0	0	0	0	0	0	0	0	0	0	0	0	1	42	15	16	1	0	0	0	0	0	10	4	9	0	10	0	10	0	0	10	4	8	0	0	0	0	0	0	0	0	0	5
OTU1526	0	0	0	0	0	0	0	0	0	0	0	0	0	0	0	0	0	0	4	37	55	9	12	4	5	0	0	0	0	0	13	0	32	0	0	0	0	0	0	30	48	19	11	0	0	3	0	0	0
OTU1527	6	0	0	3	10	11	13	19	391	60	8	3	0	5	3	0	2	7	0	4	2	0	0	0	0	0	0	0	0	2	4	0	0	4	0	0	0	0	0	3	0	5	4	8	0	0	0	0	3
OTU1528	0	0	0	0	0	0	0	0	0	0	0	0	0	0	0	0	0	3	0	0	1	11	0	0	0	0	0	0	0	0	13	0	0	2	0	0	0	0	0	2	0	0	0	0	0	0	0	0	1
OTU1529	0	0	0	0	73	7	2	6	517	49	1	3	0	0	1	0	0	0	1	0	4	0	0	0	0	0	0	0	0	0	0	0	0	0	0	0	0	0	0	0	0	0	0	0	0	0	0	0	0
OTU1530	0	0	0	0	0	0	0	0	0	0	0	0	0	9	0	1	3	10	4	16	14	5	4	4	0	3	0	2	0	0	16	0	0	14	1	6	1	9	15	0	1	6	3	0	0	2	0	0	18
OTU1531	22	0	0	9	12	13	1	0	419	181	1	10	0	0	0	0	0	0	2	5	0	0	0	0	0	0	0	0	0	0	0	0	0	1	0	0	0	0	0	0	0	0	0	0	0	0	0	0	0
OTU1532	4	0	0	0	0	0	0	4	368	1	28	281	0	0	0	0	0	0	0	0	1	1	0	0	0	0	0	0	0	0	0	0	0	0	0	1	0	0	0	0	0	2	10	0	0	0	0	0	0
OTU1533	0	0	0	0	0	0	0	0	0	0	0	0	43	10	6	0	0	0	9	28	30	0	0	0	0	0	0	3	3	10	7	0	0	5	0	0	16	46	6	0	0	0	2	0	0	0	0	3	2
OTU1534	0	2	1	1	0	0	0	0	0	0	0	0	2	2	7	13	21	7	0	2	2	0	0	1	4	11	26	1	0	2	13	57	10	18	0	6	4	0	5	0	0	0	69	13	7	22	8	0	6
OTU1535	0	0	0	1	0	0	0	0	0	0	0	0	0	0	0	0	0	3	0	0	0	0	0	0	3	0	0	0	0	0	73	2	10	0	0	0	0	0	0	0	0	0	12	0	0	7	0	0	0
OTU1536	0	0	0	2	0	0	0	0	0	0	0	0	0	1	4	0	0	0	0	0	0	3	13	11	1	0	0	0	0	0	4	0	0	1	5	10	0	0	0	6	0	29	5	0	2	0	0	0	6
OTU1537	0	0	0	0	0	0	0	0	0	0	0	0	0	7	35	7	10	16	1	2	5	0	0	1	15	16	20	1	3	0	24	4	3	17	21	15	12	2	22	0	0	1	0	0	0	0	0	0	11
OTU1538	0	54	31	627	0	0	0	0	0	0	0	0	0	0	0	0	0	0	0	0	0	0	0	0	0	0	0	0	0	0	0	0	0	0	0	0	0	0	0	0	0	0	0	0	0	0	0	0	0
OTU1539	0	2	0	0	0	0	0	0	0	0	0	0	0	7	0	4	5	3	1	2	8	6	3	4	4	2	0	1	0	0	26	4	10	4	3	2	8	0	0	25	2	22	1	0	0	1	1	0	1
OTU1540	0	0	0	0	0	0	0	0	0	0	0	0	0	0	0	3	7	7	0	0	9	0	0	0	0	0	0	0	0	0	10	3	8	0	0	1	0	0	0	0	0	2	0	0	0	0	0	0	0
OTU1541	0	0	0	0	0	0	0	0	0	0	0	0	0	0	0	0	0	0	0	0	0	0	0	0	0	0	0	0	0	0	0	0	0	0	0	0	4	0	0	0	0	0	0	0	0	0	0	0	0
OTU1542	0	0	0	0	0	0	0	0	0	0	0	0	0	6	1	5	2	3	0	2	2	0	0	3	3	0	0	7	3	1	8	12	0	7	17	5	12	0	4	21	36	6	3	0	0	12	0	0	4
OTU1543	0	0	0	0	0	0	0	0	0	0	0	0	0	60	14	0	0	0	0	0	0	0	0	0	0	0	0	0	0	3	0	0	0	76	10	20	20	12	35	0	0	0	0	0	0	0	0	0	38
OTU1544	0	2	0	0	0	0	0	0	0	0	0	0	0	0	0	0	0	0	0	1	0	1	0	1	0	0	0	0	0	0	20	0	12	0	0	0	0	0	0	0	0	1	0	0	0	0	0	0	1
OTU1545	0	0	0	0	0	0	0	0	0	0	0	0	4	25	12	0	3	0	10	2	2	0	0	0	1	0	0	34	12	39	0	1	0	33	7	23	4	8	0	0	0	0	0	0	0	0	0	0	51
OTU1546	0	1	0	1	0	0	0	0	0	0	0	0	3	2	0	0	0	2	10	6	6	2	6	1	3	0	0	1	2	12	4	0	0	2	3	0	1	4	0	0	0	2	0	0	0	3	0	0	1
OTU1547	0	0	0	0	0	754	0	0	0	0	0	0	0	0	0	0	0	0	0	0	1	0	0	0	0	0	0	0	0	0	0	0	0	0	0	0	0	0	0	0	0	0	0	0	0	0	0	0	0
OTU1548	0	15	5	3	0	0	0	0	0	0	0	0	0	2	7	18	10	17	2	0	0	18	0	15	1	0	0	0	0	1	114	3	36	0	0	7	0	12	4	5	21	24	8	0	4	1	0	1	2
OTU1549	0	8	20	13	0	0	0	0	0	0	0	0	0	0	0	0	0	0	4	0	1	2	4	3	0	0	0	0	0	0	6	0	14	0	0	0	0	0	0	0	0	5	33	0	0	0	0	0	0
OTU1550	0	1	2	8	0	0	0	0	0	0	0	0	0	0	0	18	14	1	3	0	4	3	5	0	11	0	0	0	1	3	53	13	19	0	1	0	0	0	0	5	0	0	8	0	6	7	14	0	0
OTU1551	0	1	0	0	0	0	0	0	0	0	0	0	0	15	7	11	4	9	10	10	16	0	0	3	3	0	0	0	11	7	5	12	1	10	14	8	8	32	0	10	0	2	0	0	0	0	0	0	3
OTU1552	0	0	0	0	0	0	0	0	0	0	0	0	16	9	21	1	6	1	13	2	9	4	0	1	1	0	0	5	4	15	5	0	0	24	37	18	20	29	18	8	0	0	0	0	0	2	0	0	47
OTU1553	0	0	0	3	0	0	0	0	0	0	0	0	0	17	1	17	8	14	3	0	4	0	0	0	9	0	0	5	5	7	0	0	0	11	12	5	19	19	0	1	0	1	20	73	0	1	0	19	15
OTU1554	0	7	6	24	0	0	0	0	0	0	0	0	14	4	0	2	2	31	3	17	10	12	8	7	0	0	0	0	0	1	19	2	14	6	2	5	1	0	0	9	13	20	1	0	0	0	0	0	1
OTU1555	0	0	0	0	0	0	0	0	0	0	0	0	0	5	7	0	6	0	7	1	1	2	0	0	0	0	0	0	0	0	3	0	0	17	5	29	2	0	38	0	42	3	0	0	0	0	0	0	20
OTU1556	189	1	0	1	0	12	20	12	91	32	0	10	0	8	16	1	8	37	1	3	6	5	0	3	10	35	8	2	1	2	6	0	11	3	3	11	1	0	1	8	0	7	11	0	8	4	0	37	0
OTU1557	0	0	0	0	0	0	0	0	0	0	0	0	0	8	5	3	8	6	11	16	18	0	0	1	0	0	0	11	3	6	0	4	0	24	13	10	22	19	13	0	0	1	1	0	0	0	0	0	19
OTU1558	0	0	0	0	0	0	0	0	0	0	0	0	0	0	1	0	3	0	5	4	9	1	2	3	0	7	1	1	0	0	37	30	11	9	3	2	18	11	12	9	0	5	18	12	7	0	9	7	1
OTU1559	0	0	0	0	0	0	0	0	0	0	0	0	0	9	13	5	5	0	31	3	7	0	0	0	3	0	0	26	4	44	7	2	0	18	8	8	6	2	1	0	0	0	0	8	0	0	0	0	14
OTU1560	0	2	0	6	0	0	0	0	0	0	0	0	0	5	4	1	3	0	1	1	5	0	0	0	10	8	4	2	0	1	14	39	1	18	0	1	4	1	3	1	0	0	33	0	0	9	8	0	1
OTU1561	0	1	0	3	0	0	0	0	0	0	0	0	0	8	26	21	11	15	1	11	9	14	10	4	0	0	15	1	2	3	10	0	10	30	0	15	9	0	0	7	0	15	14	3	0	6	0	0	25
OTU1562	0	0	0	0	0	0	0	0	0	0	0	0	0	0	0	0	0	0	1	0	1	0	0	0	0	0	0	1	3	9	0	0	0	26	6	25	2	9	1	0	0	0	0	0	0	0	0	0	28
OTU1563	0	0	3	9	0	0	0	0	0	0	0	0	0	5	0	8	8	10	1	7	2	0	0	0	9	0	0	1	0	4	15	24	4	12	9	2	5	0	0	2	0	0	24	1	0	5	0	0	11
OTU1564	0	0	0	0	0	0	0	0	0	0	0	0	1	11	30	5	10	7	0	0	0	2	17	0	19	38	19	0	0	0	0	3	0	2	5	0	12	23	0	1	0	7	27	13	18	44	0	56	4
OTU1565	0	0	0	0	0	0	0	0	0	0	0	0	0	8	9	1	0	10	29	15	14	0	0	0	0	0	0	28	9	39	0	0	0	9	0	5	13	30	0	0	0	3	0	0	0	0	0	0	5
OTU1566	0	0	0	0	0	0	0	0	0	0	0	0	54	3	0	0	0	0	3	35	3	23	0	1	0	0	0	0	0	0	0	0	0	9	2	1	47	12	71	0	1	0	0	0	0	0	0	0	2
OTU1567	0	0	1	5	0	0	0	0	0	0	0	0	0	15	11	20	27	23	0	7	2	0	0	0	32	0	13	0	0	1	31	33	1	12	0	9	6	16	0	0	0	0	57	0	26	10	3	17	8
OTU1568	0	0	0	0	0	0	0	0	0	0	1	0	0	2	8	10	0	1	5	3	3	1	0	0	8	0	0	11	0	3	6	0	0	3	1	0	24	23	18	0	0	2	0	0	0	0	0	0	11
OTU1569	0	0	4	0	0	0	0	0	0	0	0	0	0	5	6	32	39	53	1	9	0	6	0	1	17	7	0	6	0	3	22	0	3	31	0	8	6	1	0	3	0	9	4	0	0	5	0	0	11
OTU1570	0	2	1	5	0	0	0	0	0	0	0	0	0	8	10	9	7	6	0	7	3	9	15	1	9	7	7	0	0	0	0	3	1	10	3	8	0	0	6	10	29	16	12	0	0	13	0	0	2
OTU1571	0	1	0	0	0	0	0	0	0	0	0	0	0	8	41	11	21	16	0	3	2	5	0	1	16	0	0	0	2	2	11	1	11	6	5	9	17	11	11	6	0	1	24	15	0	14	10	0	3
OTU1572	0	0	0	0	0	0	0	0	0	0	0	0	0	32	44	4	0	6	6	23	24	1	0	5	13	0	8	4	0	0	0	15	9	6	0	4	6	4	0	3	0	1	32	6	2	12	0	0	2
OTU1573	0	0	1	1	0	0	0	0	0	0	0	0	1	3	15	1	0	5	2	0	5	22	17	17	20	9	5	14	2	17	5	1	8	0	3	0	4	0	25	25	0	26	28	0	0	1	20	0	0
OTU1574	0	0	0	0	0	0	0	0	0	0	0	0	0	0	0	0	2	2	1	0	1	0	0	0	0	0	0	1	0	0	0	0	0	1	0	0	0	1	0	0	0	0	0	0	0	0	0	0	0
OTU1575	0	0	0	0	0	0	0	0	0	0	0	0	0	16	5	4	0	6	20	20	19	0	1	0	0	0	0	8	0	16	5	0	2	21	0	20	7	27	13	0	0	0	13	0	1	0	0	0	19
OTU1576	0	0	1	0	0	0	0	0	0	0	0	0	0	0	0	0	0	0	1	0	0	4	7	2	3	0	0	0	0	0	5	0	0	0	2	0	0	0	0	1	0	0	0	0	0	7	0	0	1
OTU1577	0	0	0	0	0	0	0	0	0	0	0	0	11	8	6	5	8	0	4	17	8	0	0	0	15	0	3	3	3	8	15	6	3	6	13	21	17	6	0	6	0	1	0	0	0	4	26	0	17
OTU1578	0	0	0	0	1	0	0	0	14	1	0	0	0	32	99	29	20	14	1	4	19	11	0	1	7	0	4	12	4	5	3	1	0	15	6	14	2	3	8	5	0	1	25	0	3	2	0	0	22
OTU1579	0	1	0	0	0	0	0	0	0	0	0	0	0	0	0	8	20	28	0	0	0	49	91	22	0	0	0	0	0	0	0	0	0	0	0	0	0	0	0	54	47	109	0	0	1	6	0	0	0
OTU1580	0	0	0	0	0	0	0	0	0	0	0	0	0	0	0	0	0	0	0	0	0	0	0	0	0	0	12	0	0	0	0	0	0	0	0	0	0	0	0	0	0	0	0	0	0	0	0	0	0
OTU1581	0	0	0	6	0	0	0	0	0	0	2	0	0	0	0	1	11	6	0	0	0	1	3	1	0	24	0	0	0	0	33	8	2	12	0	0	0	0	0	1	0	1	143	54	29	38	0	13	0
OTU1582	0	0	0	0	0	0	0	0	0	0	0	0	0	10	5	12	5	16	4	3	3	5	0	8	5	0	0	5	1	1	1	0	0	10	20	5	9	3	0	5	28	17	2	0	0	2	0	0	14
OTU1583	0	0	0	0	0	0	0	0	0	0	0	0	0	0	3	0	1	23	0	0	0	0	0	0	0	0	0	0	0	0	0	0	0	0	0	0	0	0	0	2	0	0	0	0	0	0	0	0	1
OTU1584	0	0	0	1	0	0	0	0	0	0	0	0	0	0	0	0	0	0	0	0	0	2	0	0	20	0	4	0	0	0	1	3	0	6	6	11	0	0	0	12	0	18	6	0	0	3	0	0	4
OTU1585	0	0	0	0	0	0	0	0	0	0	0	0	0	4	0	3	11	4	1	0	0	0	0	0	1	2	0	0	0	0	15	0	0	14	7	6	0	0	0	10	1	0	13	0	0	14	0	0	8
OTU1586	0	0	0	0	0	0	0	0	0	0	0	0	0	0	0	6	0	10	1	0	4	32	0	0	4	0	8	0	0	0	0	0	0	10	4	9	0	0	0	14	15	13	17	0	6	7	19	0	3
OTU1587	0	0	0	0	0	0	0	0	0	0	0	0	0	0	0	0	4	0	0	0	0	6	24	3	2	0	0	0	0	0	13	5	3	9	0	1	0	0	0	27	4	21	0	0	0	0	0	0	7
OTU1588	0	8	5	11	0	0	0	0	0	0	0	0	0	0	3	3	18	12	1	0	0	6	28	4	6	0	1	0	1	1	1	15	7	1	0	0	0	0	0	8	33	32	3	0	2	1	0	0	2
OTU1589	0	0	0	0	0	0	0	0	0	0	0	0	0	0	0	15	8	35	4	2	3	5	0	0	0	0	0	0	2	0	11	0	0	4	2	5	5	0	0	1	0	4	0	0	1	0	0	0	6
OTU1590	0	0	2	8	0	0	0	0	0	0	0	0	0	16	45	1	1	11	2	1	2	0	0	2	12	0	0	3	0	6	12	8	3	3	5	15	4	5	0	11	0	11	64	0	3	19	0	0	6
OTU1591	0	0	0	0	0	0	0	0	0	0	0	0	0	0	1	0	4	0	0	3	0	19	18	6	0	0	0	0	0	0	0	0	0	9	2	9	0	0	0	23	19	31	0	0	0	0	0	0	3
OTU1592	0	0	1	0	0	0	0	0	0	0	0	0	0	0	6	20	47	89	0	4	0	10	7	3	1	0	6	0	0	2	26	4	50	7	1	21	0	0	0	12	0	16	18	0	0	2	0	0	1
OTU1593	0	0	0	0	0	0	0	0	0	0	0	0	0	0	0	0	0	2	15	0	1	0	1	0	0	0	0	1	0	0	0	0	0	0	0	0	2	0	0	0	0	0	0	0	0	1	0	0	0
OTU1594	0	0	0	0	0	0	0	0	0	0	0	0	0	1	0	5	11	3	1	0	1	0	4	4	5	0	0	2	2	1	0	0	2	2	12	18	6	28	10	39	0	17	0	0	0	12	15	0	22
OTU1595	0	0	0	0	0	0	0	1	0	0	0	0	39	43	57	15	4	8	0	14	10	0	0	0	0	0	0	10	5	11	0	0	0	7	6	1	56	55	19	9	0	0	0	0	0	0	0	0	13
OTU1596	0	0	0	0	0	0	0	0	0	0	0	0	0	0	0	0	0	0	0	23	11	18	16	11	0	0	0	0	0	0	0	0	60	0	0	0	3	0	0	14	0	9	26	0	0	1	0	0	0
OTU1597	1	0	5	0	5	0	48	24	0	0	0	1	0	3	5	15	0	28	0	0	0	0	0	0	9	0	64	0	1	3	0	17	0	0	0	1	0	0	0	0	0	0	31	0	20	2	0	25	3
OTU1598	0	0	0	0	0	0	0	0	0	0	0	0	0	4	0	2	9	5	1	4	1	0	0	0	0	0	0	8	4	8	13	0	0	2	0	0	8	24	0	3	0	1	0	0	0	14	0	0	8
OTU1599	0	0	0	0	0	0	0	0	0	0	0	0	48	1	0	3	0	0	8	0	7	1	0	0	0	0	0	2	1	3	0	0	0	0	8	9	7	0	0	0	0	0	0	0	0	0	0	0	5
OTU1600	0	0	0	0	0	0	0	0	0	0	0	0	0	0	4	0	0	0	0	6	0	0	0	0	0	0	0	0	0	0	0	0	0	0	0	0	0	0	0	4	0	1	0	0	0	0	0	0	0
OTU1601	0	1	0	0	0	0	0	0	1	0	0	0	0	10	4	16	0	0	2	4	12	1	0	0	2	0	3	3	0	0	12	0	1	7	0	5	10	6	0	1	0	1	2	3	0	3	0	22	5
OTU1602	0	0	0	2	0	0	0	0	0	0	0	0	0	0	0	30	20	24	0	2	0	2	0	0	0	0	0	0	0	0	17	13	19	2	0	0	2	0	0	0	0	14	13	8	0	13	10	0	0
OTU1603	0	0	0	1	0	0	0	0	0	0	0	0	0	2	2	0	0	1	23	5	6	0	0	0	0	0	0	8	2	11	0	0	0	5	1	1	1	3	0	0	1	2	0	0	0	0	0	0	20
OTU1604	0	49	30	61	0	0	0	0	0	0	0	0	0	0	0	0	10	0	3	3	5	2	8	0	0	0	0	0	0	0	150	10	10	0	0	5	0	0	0	0	0	6	0	0	0	0	0	0	0
OTU1605	0	0	0	0	0	0	0	0	0	0	0	0	0	0	0	0	0	0	0	0	0	0	0	0	0	0	0	0	0	0	0	0	2	0	0	0	0	0	0	0	0	0	0	0	0	0	0	0	0
OTU1606	0	0	0	1	0	0	0	0	0	0	0	0	0	1	0	0	4	1	2	0	1	6	4	3	0	0	0	1	0	0	0	0	0	2	1	0	2	18	4	111	65	95	0	0	0	0	0	0	3
OTU1607	3	0	0	0	14	26	0	0	166	14	0	74	0	0	14	4	0	0	2	1	0	4	18	0	0	5	0	0	0	0	0	13	1	0	0	0	0	0	0	0	0	3	0	0	0	0	0	12	0
OTU1608	0	0	0	0	0	0	0	0	0	0	0	0	0	3	11	3	0	5	9	4	2	3	0	2	0	0	0	8	5	7	0	0	0	26	13	15	15	24	7	2	0	2	0	0	0	0	0	0	38
OTU1609	0	0	0	0	0	7	0	0	0	0	0	0	0	13	20	1	0	0	5	20	3	8	0	1	0	0	0	0	0	3	0	0	0	8	0	0	3	21	0	0	0	0	0	0	0	0	0	0	1
OTU1610	0	0	0	2	0	0	0	0	0	0	3	0	0	0	0	0	0	0	6	0	6	1	2	5	0	0	0	0	0	0	1	3	5	0	2	1	0	0	0	1	0	14	0	0	0	0	0	0	2
OTU1611	0	0	0	0	0	0	0	0	0	0	0	0	0	13	18	1	0	0	11	4	3	3	0	5	9	0	0	0	1	2	4	4	0	29	9	4	4	24	0	0	0	2	0	0	0	1	0	0	33
OTU1612	11	2	1	5	0	24	0	1	65	10	0	0	0	0	0	3	0	7	10	18	3	3	0	2	0	0	0	0	0	0	1	0	11	1	0	0	4	0	0	0	0	1	0	0	0	1	0	0	2
OTU1613	15	5	1	2	0	15	18	16	0	0	0	0	0	3	3	14	23	29	4	2	6	0	0	2	1	5	1	0	2	1	0	0	0	11	0	6	2	5	1	1	33	6	10	0	0	16	8	0	4
OTU1614	0	0	1	0	0	0	0	0	0	0	0	0	0	0	4	2	20	15	0	0	0	1	0	0	10	4	11	0	0	2	0	2	2	13	2	15	5	0	0	0	0	6	40	3	20	20	36	16	5
OTU1615	0	0	0	0	0	0	0	0	0	0	0	0	0	0	0	0	0	1	12	7	12	0	0	0	0	4	0	0	2	5	2	0	0	13	4	3	5	7	0	7	11	0	0	0	0	0	0	0	19
OTU1616	0	0	0	0	0	0	0	0	0	0	0	0	0	0	0	13	14	7	0	1	0	0	0	0	0	0	0	0	0	0	0	0	0	0	0	3	0	0	0	3	0	4	0	0	0	0	0	0	0
OTU1617	0	0	0	0	0	0	0	0	0	0	0	0	0	7	17	0	0	5	32	35	69	0	0	0	0	0	0	4	1	9	0	0	0	0	9	0	16	17	2	2	0	0	0	0	0	0	0	0	3
OTU1618	0	0	0	0	0	0	0	0	0	0	0	0	2	1	5	2	5	3	4	1	1	1	0	4	5	0	0	0	0	9	19	10	1	1	3	1	0	1	19	11	3	1	11	0	6	4	0	0	4
OTU1619	0	0	0	0	0	0	0	0	0	0	0	0	0	0	0	1	0	1	0	0	0	6	0	3	0	0	0	0	0	0	5	0	0	1	0	0	3	0	0	3	0	11	3	1	2	0	0	0	3
OTU1620	0	3	0	0	0	0	0	1	0	0	30	668	0	0	0	0	0	0	0	0	0	0	0	0	0	0	0	0	0	0	0	0	0	0	0	0	0	0	0	0	0	0	0	0	0	0	0	0	0
OTU1621	9	2	3	3	1	3	2	0	20	2	0	0	0	8	20	22	7	6	0	1	0	14	0	5	4	15	23	0	0	0	0	40	0	9	3	4	0	20	0	27	14	8	10	13	5	5	2	0	5
OTU1622	0	0	0	0	0	0	0	0	0	0	0	0	0	0	0	0	0	0	0	0	0	0	0	0	0	0	0	0	0	0	0	0	0	0	0	0	0	0	0	0	0	0	0	0	0	0	0	0	0
OTU1623	0	0	0	0	0	0	0	0	0	0	0	0	1	0	12	1	0	0	1	0	0	0	1	2	0	0	0	2	0	0	0	0	0	11	9	12	17	4	28	8	12	1	0	10	0	3	0	0	7
OTU1624	0	0	0	0	0	21	0	0	0	0	0	0	1	2	7	2	0	0	31	13	14	23	0	25	0	0	62	0	0	1	0	0	0	13	0	0	6	0	0	29	2	18	29	0	0	5	0	0	0
OTU1625	0	0	0	0	0	0	0	0	0	0	0	0	1	14	10	0	0	3	10	15	11	0	1	0	8	0	0	9	1	11	0	3	0	4	4	2	35	15	6	0	0	0	0	0	0	0	0	0	12
OTU1626	0	0	0	1	0	0	0	0	0	0	0	0	0	7	33	26	19	2	0	1	9	1	0	0	9	0	0	3	0	1	18	30	7	13	13	30	10	9	0	4	10	3	8	0	0	1	0	0	4
OTU1627	0	2	1	12	0	0	0	0	0	0	5	0	0	1	0	0	0	8	6	1	4	1	0	1	0	0	0	0	1	0	8	0	1	0	0	0	0	6	0	5	0	0	0	0	11	0	0	0	0
OTU1628	3	0	0	0	13	10	3	1	247	29	0	0	0	0	0	0	6	0	1	3	0	0	0	2	0	0	0	0	0	0	0	0	6	0	0	2	0	0	0	0	0	2	0	0	0	0	0	0	0
OTU1629	0	0	0	0	54	288	2	3	5	0	0	0	0	3	17	4	0	57	0	2	1	1	0	0	0	0	0	0	0	0	0	0	0	0	0	5	12	4	22	0	0	0	0	0	0	0	0	0	3
OTU1630	0	0	0	0	0	0	0	0	0	0	0	0	0	10	40	13	7	12	2	2	5	2	0	0	6	0	0	2	0	1	4	11	1	12	26	3	4	14	19	7	0	16	0	0	0	14	0	0	10
OTU1631	0	0	0	0	0	0	0	0	0	0	0	0	0	0	0	0	0	0	0	0	0	0	0	0	0	0	0	0	0	0	0	0	0	0	0	0	0	0	0	0	0	0	0	0	0	0	0	0	0
OTU1632	0	1	7	2	0	0	0	0	0	0	0	0	0	1	1	2	2	14	0	0	0	3	10	11	5	7	14	3	0	2	7	35	0	26	4	6	2	1	0	7	5	3	48	34	0	2	0	0	6
OTU1633	0	0	0	0	0	0	0	0	0	0	0	0	0	0	0	16	4	5	1	1	3	5	0	1	0	0	1	0	2	2	11	0	10	4	3	0	7	2	8	10	0	4	0	0	0	0	17	0	0
OTU1634	0	0	0	0	0	0	0	0	0	0	0	0	0	0	0	0	0	0	0	0	0	0	0	0	0	0	0	0	0	0	0	0	0	31	6	25	2	0	0	0	0	0	0	0	0	0	0	0	48
OTU1635	0	0	0	0	0	0	0	0	0	0	0	0	0	0	0	0	0	0	0	0	0	0	0	0	0	0	0	0	0	0	0	0	0	0	0	0	0	0	0	0	0	0	0	0	0	0	0	0	0
OTU1636	0	3	0	2	0	0	0	0	0	0	0	0	0	19	42	1	0	31	1	0	2	0	7	8	24	15	0	0	0	0	9	1	15	0	0	0	0	0	0	20	13	8	9	0	12	15	0	0	0
OTU1637	0	0	0	0	0	0	0	0	0	0	0	0	4	0	0	0	0	2	3	3	2	0	0	0	3	0	0	1	5	1	9	2	0	12	2	0	4	2	0	1	0	0	0	0	0	3	0	0	11
OTU1638	0	0	0	0	0	0	0	0	0	0	0	0	0	0	0	1	1	2	1	0	0	3	13	3	3	8	1	0	0	0	2	0	7	0	0	1	0	0	0	20	31	4	30	10	0	10	0	0	0
OTU1639	0	16	1	76	0	0	0	0	0	0	0	0	0	0	10	4	0	0	2	12	5	1	0	4	1	2	0	0	0	0	50	33	20	3	0	0	0	0	4	2	0	1	12	25	1	9	19	0	0
OTU1640	0	0	0	0	0	0	0	0	0	0	0	0	0	22	2	0	4	0	24	19	2	1	0	5	7	0	0	25	3	10	0	0	0	5	0	4	36	22	16	11	48	1	0	0	0	0	0	0	4
OTU1641	0	0	0	0	0	0	0	0	0	0	0	0	0	4	8	6	0	6	29	5	10	1	0	1	1	0	0	11	6	12	0	0	7	37	21	15	9	0	0	0	0	0	0	0	0	0	0	0	37
OTU1642	8	0	0	0	21	7	9	19	309	20	1	4	0	1	0	29	0	20	2	16	0	3	0	1	0	0	8	6	0	0	0	0	0	0	6	0	0	0	1	0	0	1	0	0	0	0	0	0	2
OTU1643	0	0	0	0	0	0	0	0	0	0	0	0	0	0	0	26	34	41	0	0	0	0	0	0	3	42	1	0	0	0	0	6	0	1	0	7	0	0	0	0	0	0	8	0	12	0	0	0	2
OTU1644	7	0	0	0	25	0	2	0	604	41	1	1	0	0	0	1	0	7	0	0	0	0	0	0	0	0	0	0	0	0	0	0	0	0	0	0	0	0	0	0	0	0	0	0	0	0	0	0	0
OTU1645	0	0	0	1	0	0	0	0	0	0	0	0	0	0	0	2	0	8	9	9	11	0	6	4	1	0	0	1	0	1	1	0	1	7	0	11	5	0	7	8	10	7	0	0	2	1	0	0	8
OTU1646	0	9	2	8	0	0	1	0	0	0	0	0	0	0	9	7	3	0	1	0	1	4	12	9	0	0	5	0	0	0	40	0	1	9	8	2	0	0	0	14	22	15	0	0	0	4	0	0	6
OTU1647	0	0	0	0	0	0	0	0	0	0	1	0	0	4	8	1	8	0	2	4	3	3	0	1	0	0	0	18	4	11	1	0	0	0	0	5	14	0	0	15	0	4	0	0	0	0	0	0	0
OTU1648	0	1	0	0	0	0	0	0	0	0	0	0	1	26	23	6	4	0	0	0	0	0	0	0	34	8	12	1	1	3	0	0	0	20	15	6	20	23	3	0	0	0	15	0	0	5	0	0	4
OTU1649	0	0	0	0	0	0	0	0	0	0	0	0	0	5	22	0	0	0	29	10	12	0	0	0	0	0	0	42	8	24	0	0	0	8	0	4	31	60	18	2	0	0	0	0	0	0	0	0	2
OTU1650	0	0	0	0	0	0	0	0	0	0	0	0	0	2	2	10	14	8	8	7	3	5	0	1	4	0	0	4	6	6	6	0	0	4	0	6	9	0	4	4	2	10	7	0	0	0	0	0	8
OTU1651	0	2	1	5	0	0	0	0	0	0	0	0	0	0	0	0	0	4	0	0	0	0	0	0	0	1	0	0	0	0	0	0	0	0	0	0	0	0	0	1	0	2	0	0	0	0	0	0	0
OTU1652	0	0	0	0	0	0	0	0	0	0	0	0	0	0	0	0	0	0	0	0	0	2	0	3	1	0	0	0	0	0	0	0	8	0	5	0	0	0	0	8	15	15	0	0	5	2	0	0	1
OTU1653	0	2	1	1	0	0	0	0	0	0	1	0	0	0	0	1	0	2	2	0	0	32	18	9	0	0	0	1	0	0	25	1	23	0	0	0	0	0	0	25	60	30	0	0	0	3	0	0	0
OTU1654	0	0	0	0	0	0	0	0	0	0	0	0	0	8	0	9	5	4	16	8	4	0	0	3	1	0	0	6	2	10	3	0	0	8	1	7	14	38	0	5	0	3	0	0	0	0	0	0	7
OTU1655	2	0	0	0	11	0	137	210	325	6	0	0	0	0	0	0	0	0	0	0	0	0	0	0	0	0	0	0	0	0	0	0	0	0	0	0	0	0	0	0	0	0	0	0	0	0	0	0	0
OTU1656	0	170	147	340	0	0	0	0	0	0	5	0	0	0	0	0	0	0	0	0	0	0	0	0	0	0	0	0	0	0	0	0	0	0	0	0	0	0	0	0	0	0	0	0	0	0	0	0	0
OTU1657	0	1	0	2	0	0	0	0	0	0	0	0	0	0	0	0	0	0	0	0	0	0	0	0	0	0	0	0	0	0	0	0	2	0	0	0	0	0	0	5	0	12	0	0	0	0	0	0	0
OTU1658	3	1	0	0	0	19	0	4	0	1	0	0	72	0	2	4	0	5	0	1	1	0	4	0	3	11	20	2	0	2	3	0	0	0	3	2	0	26	0	0	0	2	36	0	0	4	18	0	0
OTU1659	0	4	3	6	0	0	0	0	0	0	0	0	0	3	0	0	13	8	2	3	5	0	0	0	0	0	0	2	4	3	10	0	1	4	0	0	0	0	0	0	0	0	0	0	0	0	0	0	10
OTU1660	0	0	0	0	0	0	0	0	0	0	0	0	0	0	0	5	3	7	1	0	1	0	0	1	0	0	0	0	0	0	51	0	42	0	0	0	0	0	0	0	0	0	0	0	0	0	0	0	0
OTU1661	0	0	0	0	0	0	0	0	0	0	0	0	0	0	0	0	0	0	0	5	2	5	0	3	3	18	0	0	0	0	16	0	13	0	0	0	1	5	0	2	0	1	0	0	1	0	20	0	0
OTU1662	0	0	0	0	0	0	0	0	0	0	0	0	0	0	0	5	17	5	0	0	1	4	8	2	2	0	0	1	0	0	2	0	1	6	3	1	0	0	0	0	22	6	0	0	0	2	0	0	2
OTU1663	0	0	0	0	0	0	0	0	0	0	0	0	0	4	4	4	0	1	18	6	7	0	0	0	1	0	0	14	12	26	0	0	0	6	0	9	16	34	2	0	0	0	0	0	0	0	0	0	14
OTU1664	0	0	0	0	0	0	0	0	0	0	0	0	0	1	0	12	5	1	9	6	3	0	0	0	2	0	0	2	0	5	2	1	0	28	8	17	0	0	3	6	0	2	0	0	0	0	0	0	30
OTU1665	0	3	1	1	0	0	0	0	0	0	0	0	0	9	4	12	3	10	8	11	6	2	0	2	3	0	0	10	10	20	21	0	3	6	1	3	10	6	13	10	1	8	9	1	5	0	0	0	5
OTU1666	0	0	0	0	0	0	0	0	0	0	0	0	0	19	45	15	8	8	0	0	0	0	0	0	0	15	0	1	0	0	3	0	0	12	15	15	0	0	0	3	0	0	0	0	0	0	0	0	5
OTU1667	0	0	0	0	0	0	0	0	0	0	0	0	0	14	6	0	0	1	11	49	29	1	5	5	0	0	0	0	0	2	0	0	0	10	0	2	21	58	19	0	0	4	0	0	0	0	0	0	3
OTU1668	0	0	0	0	0	0	0	0	0	0	0	0	0	1	0	1	0	0	0	1	1	3	2	0	1	8	1	1	0	0	0	6	3	3	0	1	0	4	0	6	1	2	15	11	4	14	3	7	3
OTU1669	0	0	0	0	0	0	0	0	0	0	0	0	0	0	0	0	8	0	0	0	0	0	0	0	0	0	0	0	0	0	2	0	0	0	0	0	0	0	0	0	0	0	0	0	0	0	0	0	0
OTU1670	0	1	0	0	0	0	0	0	0	0	0	0	0	2	0	9	3	6	3	4	4	0	0	0	0	0	0	0	0	0	7	0	0	0	0	0	0	6	14	3	0	8	21	0	0	9	37	0	4
OTU1671	0	0	0	0	0	0	0	0	0	0	0	0	6	0	6	0	3	9	0	0	1	0	5	0	1	13	0	1	1	1	1	0	15	10	6	2	10	0	6	8	29	0	15	9	19	13	0	0	2
OTU1672	0	0	0	0	0	0	0	0	0	0	0	0	46	7	57	15	17	9	0	1	0	1	0	1	10	0	0	0	0	0	0	0	0	9	5	6	4	15	0	30	24	16	0	25	15	0	0	0	6
OTU1673	0	3	4	3	0	0	0	0	0	0	0	0	0	24	4	18	12	16	0	0	0	0	0	0	0	0	0	0	1	0	48	5	5	16	3	18	10	11	4	1	0	0	10	0	0	2	0	0	8
OTU1674	0	2	0	3	0	0	0	0	0	0	0	0	0	2	0	0	4	3	0	0	0	0	0	0	29	0	10	0	0	3	66	0	4	1	0	0	0	2	15	1	0	0	3	1	0	3	0	0	0
OTU1675	0	0	0	0	0	0	0	0	0	0	0	0	0	0	0	2	0	7	0	0	0	1	0	0	3	2	0	0	0	0	9	12	0	4	0	1	0	0	0	8	0	10	37	0	0	7	9	0	3
OTU1676	0	0	0	0	0	0	0	0	0	0	0	0	31	7	0	0	0	0	6	18	8	6	3	5	0	0	5	7	0	3	3	0	1	0	0	15	20	0	19	32	0	21	0	0	0	0	0	0	2
OTU1677	0	0	0	0	0	0	0	0	0	0	0	0	0	3	13	2	0	4	0	0	0	0	0	0	0	0	0	1	0	3	0	0	0	11	6	4	7	14	8	0	0	0	0	0	0	0	0	0	13
OTU1678	0	0	0	2	0	0	0	0	0	0	0	0	28	20	7	3	2	4	2	12	12	0	0	0	2	8	0	9	0	1	0	3	0	5	1	5	12	12	4	12	0	0	7	0	2	0	0	0	11
OTU1679	0	0	0	0	0	0	0	0	0	0	0	0	0	0	0	0	0	0	0	0	0	0	0	0	0	0	0	0	0	0	0	0	0	55	27	51	0	0	0	0	0	0	0	0	0	0	0	0	30
OTU1680	0	0	0	5	0	0	0	0	0	0	0	0	0	0	0	0	0	0	4	0	5	0	0	0	0	0	0	0	0	0	40	0	0	0	0	0	0	0	0	0	0	0	0	0	0	0	0	0	0
OTU1681	0	0	0	0	0	0	0	0	0	0	0	0	0	6	0	0	0	0	18	8	10	0	0	0	0	0	0	4	3	3	0	0	0	0	0	0	0	3	0	0	0	0	0	0	0	0	0	0	2
OTU1682	0	1	4	0	0	7	0	0	0	1	0	0	0	2	17	16	12	5	5	33	36	0	0	3	9	0	0	1	2	3	13	11	11	16	2	15	31	0	0	1	0	12	29	0	7	24	0	0	3
OTU1683	0	7	2	47	0	0	0	0	0	0	0	0	0	0	9	0	0	2	1	3	1	0	0	0	1	0	0	0	0	0	2	0	3	0	0	0	0	0	30	1	0	1	0	0	0	4	0	0	1
OTU1684	0	0	7	0	0	0	0	0	0	0	3	0	0	4	0	2	5	5	0	0	0	0	0	0	0	0	0	0	1	0	15	3	20	1	0	0	0	0	0	7	0	0	8	0	0	3	0	0	0
OTU1685	0	0	0	0	0	0	0	0	0	0	0	0	0	9	11	0	0	3	3	16	19	1	0	5	19	4	0	8	2	11	0	0	0	12	8	13	8	36	34	5	0	1	5	0	0	0	0	0	8
OTU1686	0	0	1	0	0	0	0	0	0	0	3	0	0	0	0	19	3	58	37	28	35	13	1	33	0	0	0	1	4	5	5	0	22	0	1	3	10	9	0	13	1	20	0	0	0	55	0	0	2
OTU1687	61	0	0	0	11	0	27	29	249	181	14	0	0	0	0	0	6	2	2	2	0	0	0	0	0	3	0	0	0	1	0	0	0	0	0	0	0	0	0	0	0	0	0	0	0	8	0	0	0
OTU1688	20	1	2	7	0	0	0	0	1	0	0	0	1	34	29	9	3	3	4	1	0	0	0	0	21	17	3	0	0	4	0	1	0	19	7	20	4	9	0	0	0	0	62	0	15	71	16	0	6
OTU1689	0	0	0	2	0	0	0	0	0	0	0	0	0	0	5	0	3	0	0	0	0	0	0	1	24	15	1	0	0	0	3	7	4	0	0	0	0	0	0	25	0	8	12	0	0	11	0	0	0
OTU1690	0	0	0	0	0	0	0	0	0	0	0	0	2	6	27	8	7	12	0	2	6	2	0	6	6	0	0	2	1	7	0	0	1	5	3	2	17	13	32	16	22	7	0	0	0	1	0	0	1
OTU1691	57	0	0	2	0	55	180	104	218	5	0	48	0	0	0	0	1	1	0	0	0	0	0	0	0	0	0	0	0	0	0	0	0	0	0	0	0	0	0	0	0	1	0	0	0	0	0	0	0
OTU1692	0	0	0	0	0	0	0	0	0	0	0	0	0	0	0	37	14	46	0	0	0	0	0	0	0	0	0	0	0	0	0	0	7	3	0	0	0	0	0	0	0	0	0	0	0	0	0	0	0
OTU1693	0	0	0	0	0	0	0	0	0	0	0	323	0	6	28	3	0	0	7	18	3	8	0	0	2	0	0	18	5	7	8	0	3	0	4	1	26	23	11	4	0	0	8	0	0	3	0	0	2
OTU1694	0	3	1	13	0	0	0	0	0	0	0	0	0	0	0	0	13	0	0	0	0	1	0	1	3	0	0	0	0	0	14	32	7	0	0	0	0	0	0	14	0	9	0	0	0	6	0	0	0
OTU1695	0	0	0	0	0	0	0	0	0	0	0	0	0	65	44	1	0	0	5	15	7	0	0	0	0	0	0	9	1	6	0	0	0	13	6	15	28	22	49	0	0	0	0	0	0	0	0	0	14
OTU1696	0	1	0	7	0	0	0	0	0	0	0	0	0	0	0	13	10	3	0	0	0	2	0	2	3	21	3	0	2	0	15	41	3	3	5	0	6	0	0	5	0	1	19	0	6	23	1	0	2
OTU1697	0	0	1	4	0	0	0	0	0	0	0	0	0	0	0	0	4	0	0	0	0	0	0	2	0	0	0	0	0	0	88	0	0	1	0	0	0	0	0	1	15	0	0	0	0	0	0	0	0
OTU1698	0	0	0	0	0	0	0	0	0	0	0	0	0	0	7	5	0	10	0	1	2	3	12	11	0	0	0	0	0	0	0	0	0	2	0	0	22	0	0	13	17	20	0	0	0	0	0	0	3
OTU1699	0	0	0	0	0	0	0	0	0	0	0	0	0	0	0	0	0	0	0	0	0	0	0	0	0	0	0	0	0	0	2	0	4	0	0	0	0	0	0	0	0	0	0	0	0	0	0	0	0
OTU1700	0	0	1	2	0	0	0	0	0	0	0	0	0	6	23	0	7	7	0	0	0	0	0	0	9	22	0	0	0	0	25	21	8	2	8	0	1	0	0	0	0	0	7	0	0	5	38	0	0
OTU1701	0	0	0	0	0	0	0	0	0	0	0	0	0	2	0	1	0	0	47	10	11	0	0	0	0	0	0	33	13	26	0	0	0	5	4	10	14	36	13	0	0	0	0	0	0	0	0	0	8
OTU1702	0	0	0	0	0	0	0	0	0	0	0	0	0	0	1	0	0	0	5	4	0	0	0	1	1	0	0	4	0	0	3	0	0	3	0	0	6	0	0	1	0	0	0	0	0	0	0	0	11
OTU1703	8	0	1	3	6	11	4	0	14	7	0	1	0	5	17	2	9	17	2	13	5	0	0	0	0	0	0	0	0	1	0	0	0	5	0	7	3	17	0	0	0	0	0	0	0	9	0	0	4
OTU1704	0	0	0	0	0	0	0	0	0	0	0	0	0	0	0	0	0	0	1	1	0	5	1	0	0	0	0	0	0	0	13	0	0	0	0	0	0	0	0	2	0	5	0	0	0	0	0	0	0
OTU1705	0	0	0	2	0	0	0	0	0	0	0	5	0	14	20	95	11	25	1	13	2	3	0	4	5	0	0	16	2	6	12	0	27	25	7	8	13	6	0	10	0	18	0	1	0	12	0	0	6
OTU1706	0	0	0	0	0	0	0	0	0	0	0	0	0	12	48	7	6	8	0	1	0	4	0	6	7	0	17	0	0	0	2	0	0	0	2	4	1	1	0	1	1	4	4	0	0	0	0	0	5
OTU1707	0	0	0	0	0	0	0	0	0	0	0	0	0	0	0	13	2	5	0	0	1	0	0	0	0	2	0	0	0	2	44	0	4	16	1	3	0	0	0	0	0	0	46	0	0	3	0	0	0
OTU1708	9	2	1	5	0	0	4	1	46	4	0	1	0	6	0	3	8	77	1	2	1	5	8	0	0	0	37	0	0	0	0	0	11	3	0	2	0	9	0	12	25	18	34	0	0	0	0	0	0
OTU1709	0	0	0	0	0	0	0	0	0	0	0	0	0	30	5	6	3	0	21	5	8	0	0	0	0	0	0	51	11	46	0	0	0	28	2	12	28	28	12	0	0	0	0	0	0	1	0	0	18
OTU1710	0	0	0	0	0	0	0	0	0	0	0	0	0	3	0	0	0	0	11	17	7	0	0	0	0	0	0	4	3	1	0	0	0	0	0	1	4	23	15	0	0	0	0	0	0	0	0	0	5
OTU1711	0	3	0	0	0	0	0	0	0	0	0	0	0	13	8	3	5	4	7	3	4	5	2	0	1	0	0	2	2	4	7	0	4	12	2	10	3	8	2	8	3	0	7	0	1	5	0	3	5
OTU1712	0	0	0	2	0	0	0	0	0	0	0	0	0	4	6	2	0	0	0	0	0	1	0	5	0	7	3	0	0	0	7	14	5	0	0	8	0	0	0	9	24	9	33	0	0	2	0	0	5
OTU1713	0	0	0	0	0	0	0	0	0	0	0	0	0	14	4	2	1	0	2	3	5	1	0	3	15	7	9	3	0	2	0	0	1	0	0	0	4	12	0	1	0	2	0	0	0	0	0	0	0
OTU1714	0	0	0	0	0	0	0	0	0	0	0	0	0	0	6	0	0	0	0	0	0	0	0	0	3	12	18	0	0	0	0	9	0	3	0	0	0	0	0	0	0	0	94	10	12	7	0	18	0
OTU1715	0	0	0	0	0	0	0	0	611	37	0	2	0	0	1	0	0	0	0	0	0	0	0	0	0	0	0	0	0	0	0	0	0	0	0	0	0	0	0	4	0	0	0	0	0	0	0	0	0
OTU1716	0	0	0	0	0	0	0	0	0	0	0	0	0	0	0	0	0	0	0	0	0	0	0	0	18	4	3	0	0	0	0	5	0	26	10	4	0	0	0	0	0	0	61	1	0	4	0	0	4
OTU1717	0	0	0	0	0	0	0	0	0	0	0	0	0	0	0	9	16	32	0	0	0	4	0	3	3	0	0	1	0	0	15	1	0	2	0	0	0	6	7	3	0	4	0	0	13	3	0	0	0
OTU1718	0	0	0	0	0	0	0	0	0	0	1	0	0	0	0	0	0	0	0	0	3	2	0	1	1	0	0	0	0	0	10	14	6	139	37	90	0	0	0	3	0	4	7	0	0	0	0	0	27
OTU1719	0	0	0	1	0	0	0	0	0	0	0	0	6	6	15	10	0	5	12	4	4	0	0	1	2	0	0	1	1	10	0	0	0	18	1	10	18	0	0	6	0	0	0	0	0	0	0	0	19
OTU1720	0	3	1	0	0	0	0	0	0	0	0	0	0	0	3	14	10	3	0	1	0	3	0	4	7	15	6	0	0	1	5	54	1	3	0	14	0	0	0	5	30	21	22	0	0	6	0	0	0
OTU1721	2	0	0	1	0	0	248	20	126	36	4	166	0	2	7	0	0	0	0	0	1	0	0	0	0	1	0	2	0	2	0	0	0	0	0	11	1	3	0	0	0	0	0	0	0	0	0	0	0
OTU1722	0	0	0	0	0	0	0	0	0	0	0	0	0	8	0	0	0	0	61	9	28	0	0	0	0	0	0	38	12	41	0	0	0	0	0	0	6	12	0	0	0	0	0	0	0	0	0	0	0
OTU1723	38	2	2	0	2	0	88	7	285	124	5	42	0	4	0	0	0	5	0	0	0	0	0	0	3	0	0	0	0	0	0	0	0	0	0	0	0	0	0	0	0	1	0	0	0	0	0	0	0
OTU1724	0	0	0	1	0	0	0	0	0	0	0	0	0	0	0	6	1	9	0	0	0	0	0	0	0	10	4	0	0	0	31	5	21	0	0	0	0	0	0	0	0	0	48	1	10	5	5	0	0
OTU1725	0	0	0	0	0	0	0	0	0	0	0	0	0	16	10	0	0	0	23	20	25	0	0	0	0	0	0	12	2	13	0	0	0	0	0	0	23	11	0	0	0	0	0	0	0	0	0	0	0
OTU1726	0	0	0	0	0	0	0	0	0	0	0	0	24	2	0	0	0	5	6	0	0	3	0	0	0	0	0	0	0	0	0	0	0	4	0	0	0	0	0	0	0	0	0	0	0	0	0	0	0
OTU1727	0	4	2	4	0	0	0	0	0	0	0	0	0	0	0	10	17	6	0	7	4	0	0	0	8	10	3	4	0	0	26	39	17	8	0	2	5	10	0	3	0	13	7	0	7	19	1	2	5
OTU1728	0	2	1	0	0	0	0	0	0	0	0	0	0	0	0	5	13	31	0	0	0	6	27	8	1	8	0	0	0	0	3	0	4	1	0	6	0	0	0	28	23	23	33	50	0	16	0	0	0
OTU1729	10	0	0	0	11	0	2	0	555	30	0	2	0	0	0	0	0	0	0	0	8	0	0	0	0	0	0	0	0	1	0	0	0	0	0	0	0	0	0	0	0	0	0	0	0	0	0	0	0
OTU1730	0	0	0	0	0	0	0	0	0	0	0	0	5	1	0	0	1	4	1	9	0	3	0	0	1	0	0	0	0	0	41	11	4	1	0	0	0	0	0	3	4	0	0	0	0	0	4	0	4
OTU1731	0	176	24	425	0	10	0	0	0	0	0	0	0	0	0	0	0	0	0	0	0	0	0	0	0	0	0	0	0	0	0	0	4	0	0	0	0	0	0	0	0	0	0	0	0	0	0	0	0
OTU1732	0	6	8	16	0	0	106	128	0	0	284	17	0	0	0	0	0	0	0	0	0	0	0	0	0	0	0	5	0	4	14	0	3	0	0	0	0	0	0	0	0	0	0	0	0	0	0	0	0
OTU1733	0	1	0	0	0	0	0	0	0	0	203	320	0	8	0	14	0	0	0	3	0	0	0	0	2	0	0	0	1	0	0	0	1	3	1	0	0	0	0	0	0	0	0	0	7	0	0	0	1
OTU1734	4	0	0	1	20	0	0	0	498	40	0	0	0	0	2	0	0	11	0	4	0	1	0	1	1	0	0	2	0	0	0	0	1	0	0	0	0	0	0	5	0	0	0	0	0	0	0	0	0
OTU1735	0	0	0	0	0	0	0	0	0	0	0	0	0	30	12	0	0	0	20	9	22	0	0	0	0	0	0	43	19	35	0	0	0	2	0	1	10	53	9	0	0	0	0	0	0	0	0	0	1
OTU1736	0	0	0	0	0	0	0	0	0	0	0	0	0	0	0	0	5	8	3	0	1	0	0	0	0	0	0	0	0	0	0	0	0	1	0	0	0	0	0	2	0	0	0	0	0	0	0	0	0
OTU1737	8	0	0	0	0	0	26	30	413	43	102	6	1	0	0	0	0	0	0	0	0	1	8	0	0	0	0	0	0	0	0	0	0	0	0	0	0	0	0	1	0	0	0	0	0	0	0	0	0
OTU1738	0	0	0	0	0	0	0	0	0	0	0	0	24	0	0	0	2	0	2	5	14	0	0	0	0	0	0	6	6	13	1	0	0	11	4	6	49	60	86	0	0	0	0	0	1	2	0	0	4
OTU1739	0	0	0	0	0	0	0	0	0	0	2	0	0	0	0	0	0	2	51	9	24	0	0	0	0	0	0	0	0	0	0	0	0	0	0	0	0	0	0	0	0	0	0	0	0	0	0	0	0
OTU1740	0	0	0	2	0	0	0	0	0	0	0	0	0	0	0	1	14	10	1	3	7	5	2	5	0	0	0	0	0	0	15	0	9	6	0	5	5	0	0	5	0	3	24	0	0	1	0	0	11
OTU1741	0	0	2	0	0	0	0	0	0	0	4	2	0	0	0	0	11	1	2	1	2	6	3	7	5	17	0	0	0	0	6	8	5	3	0	1	20	21	0	31	0	2	48	41	5	36	65	44	5
OTU1742	0	0	0	0	0	0	0	0	0	0	0	0	0	14	9	3	3	0	10	1	5	0	0	0	0	0	0	37	17	30	0	0	0	10	16	14	55	52	1	0	0	0	0	0	0	0	0	0	15
OTU1743	0	1	0	0	0	0	0	0	0	0	0	0	0	0	0	0	0	3	2	0	2	1	0	0	0	0	6	0	0	0	5	0	0	4	0	0	0	0	0	1	0	0	0	0	0	0	0	0	1
OTU1744	0	5	1	0	0	0	0	0	0	0	0	0	0	0	0	0	0	0	0	1	0	0	0	1	0	0	0	0	0	0	8	2	121	0	0	0	0	0	0	0	0	0	0	0	0	0	0	0	0
OTU1745	1	6	4	23	0	0	0	5	0	0	11	1	0	0	0	0	3	1	10	0	8	5	4	0	3	0	0	1	1	2	2	0	1	0	0	0	0	0	0	0	0	0	0	0	0	3	0	1	0
OTU1746	0	0	2	2	0	0	0	0	0	0	0	0	0	0	5	11	18	9	0	0	0	0	0	0	1	10	2	0	0	1	17	55	0	12	0	0	2	19	0	1	1	4	2	4	0	0	0	0	7
OTU1747	0	1	0	4	0	0	0	0	0	0	0	0	0	18	0	2	5	36	0	0	0	0	0	4	8	8	19	0	0	0	1	18	0	0	0	0	0	0	0	9	0	7	29	0	15	21	0	0	0
OTU1748	0	0	0	0	0	0	0	0	0	0	0	0	0	2	0	10	47	23	8	0	23	2	0	0	0	0	0	12	8	15	0	0	0	7	3	5	24	29	46	0	0	0	0	0	0	0	0	0	5
OTU1749	23	0	0	0	194	0	7	9	371	33	0	0	0	0	0	0	0	0	0	0	0	0	0	0	1	0	0	0	0	0	0	0	0	0	0	0	0	0	0	0	0	0	0	0	0	0	0	0	0
OTU1750	0	0	1	0	0	0	0	0	0	0	0	0	0	5	5	18	12	20	2	1	2	6	0	7	10	0	7	3	2	3	4	0	3	9	6	7	16	33	27	8	20	14	0	0	0	0	0	0	17
OTU1751	0	0	0	0	0	0	0	0	0	0	0	0	0	0	0	0	0	0	0	0	3	0	0	0	0	0	0	0	0	0	0	0	0	0	0	0	0	0	0	0	0	0	0	0	0	0	0	0	0
OTU1752	0	0	0	0	0	0	0	0	0	0	0	0	0	0	0	3	3	10	0	0	0	2	0	1	1	9	0	0	0	0	4	2	5	0	0	0	0	0	0	22	17	23	2	12	1	6	0	0	0
OTU1753	0	0	0	0	0	0	0	0	0	0	0	0	0	1	17	2	0	0	37	4	17	1	0	0	0	0	0	84	15	68	0	0	0	11	4	2	19	0	0	0	0	0	0	0	0	0	0	0	9
OTU1754	3	0	0	0	0	6	7	3	6	14	0	3	0	0	0	6	2	24	1	7	1	14	6	4	0	0	0	1	0	0	5	0	13	10	0	1	0	0	0	18	30	11	0	0	0	0	0	0	4
OTU1755	0	0	0	0	0	0	0	0	0	0	0	0	0	1	0	34	0	8	1	3	1	5	57	4	0	0	0	4	4	5	0	0	7	0	0	0	9	4	0	3	15	9	0	0	0	0	0	0	0
OTU1756	0	6	2	0	0	0	0	0	0	0	0	0	0	0	0	21	4	6	0	0	0	0	0	0	9	0	7	0	0	0	0	19	0	5	6	3	0	10	0	4	0	1	39	0	8	5	0	0	7
OTU1757	0	11	3	16	0	0	0	0	0	0	0	0	0	8	3	0	4	0	0	0	0	0	0	0	13	3	0	6	5	5	6	24	5	0	0	0	16	0	0	3	0	0	24	0	0	20	17	0	0
OTU1758	0	0	0	0	0	0	0	0	0	0	0	0	0	12	0	6	2	3	21	5	3	0	0	0	0	0	0	20	7	45	0	0	0	28	4	21	41	3	21	0	0	1	0	0	0	0	0	0	33
OTU1759	0	0	0	1	0	0	0	0	0	0	0	0	0	0	0	4	0	11	4	3	5	11	0	5	11	0	0	1	1	1	8	11	6	0	0	0	5	0	0	0	0	0	64	0	1	53	28	0	0
OTU1760	0	0	0	0	0	0	0	0	0	0	0	0	0	0	0	0	0	0	0	0	0	0	0	0	0	0	0	0	0	0	0	0	0	12	26	17	0	0	0	0	0	0	0	0	0	0	0	0	41
OTU1761	0	2	1	0	0	0	0	0	0	0	0	0	0	0	0	7	15	2	0	5	4	0	0	2	5	7	3	0	0	0	6	4	12	6	0	5	0	0	0	4	9	8	44	0	0	5	0	0	2
OTU1762	0	2	4	4	0	0	0	0	0	0	0	0	0	0	0	1	1	7	0	0	1	0	0	0	0	0	0	0	0	0	159	0	56	4	0	4	1	1	0	0	0	5	0	0	5	6	0	0	2
OTU1763	0	3	2	1	0	0	0	0	0	0	1	0	0	0	0	3	13	44	0	0	0	0	0	0	0	8	0	0	0	0	5	0	2	0	0	0	0	0	0	0	0	0	7	15	2	3	0	0	0
OTU1764	0	3	1	6	0	0	0	0	0	0	0	0	0	1	0	3	4	6	0	0	1	1	3	1	2	0	0	0	0	0	4	0	3	0	2	3	0	0	0	3	3	1	11	0	3	8	0	7	0
OTU1765	0	0	0	0	0	0	0	0	0	0	0	0	6	12	30	2	11	8	5	0	6	1	0	5	4	1	1	3	1	2	25	7	5	4	0	0	14	26	8	2	1	2	67	0	2	20	0	3	11
OTU1766	49	0	0	3	22	23	3	3	97	12	0	0	1	2	5	14	17	22	0	1	3	5	3	5	2	0	0	1	1	2	0	0	0	11	2	13	2	0	0	7	0	5	0	0	0	0	0	0	11
OTU1767	0	7	0	3	0	0	0	0	0	0	0	0	0	14	15	0	2	6	7	4	2	1	0	0	0	0	0	3	2	0	0	0	0	3	5	0	7	1	0	1	0	0	41	0	1	0	0	0	11
OTU1768	0	0	0	0	0	0	0	0	0	0	0	0	0	0	0	0	0	0	0	0	0	0	5	1	0	0	0	0	0	0	0	0	0	0	0	0	0	0	0	21	25	34	0	0	0	0	0	0	0
OTU1769	0	0	0	0	0	0	0	0	0	0	0	0	2	19	22	0	0	9	10	6	8	0	0	0	1	0	0	5	1	1	0	0	0	7	12	14	7	2	5	16	0	2	2	0	0	0	0	0	20
OTU1770	0	3	3	8	0	0	209	152	0	0	207	1	0	0	0	0	0	0	0	0	0	0	0	0	0	0	0	0	0	0	0	0	6	0	0	0	0	0	0	0	0	0	0	0	0	0	0	0	0
OTU1771	0	0	0	0	0	0	0	0	0	0	0	0	0	0	0	4	1	17	3	0	7	1	15	2	0	0	0	1	0	2	6	0	9	1	0	0	12	25	2	4	0	6	21	0	19	89	0	4	0
OTU1772	0	0	0	0	0	0	0	0	0	0	0	0	0	6	5	0	0	0	24	5	6	0	0	0	0	0	0	14	13	21	0	0	0	22	9	9	12	29	0	0	0	0	0	0	0	0	0	0	28
OTU1773	0	1	1	2	0	0	0	0	0	0	0	0	0	0	1	0	3	8	0	0	0	0	0	0	10	0	5	0	0	0	4	35	1	0	0	0	0	0	0	0	0	0	47	0	0	3	0	0	0
OTU1774	0	4	0	10	0	0	0	0	0	0	0	0	0	0	0	0	0	0	5	0	1	0	0	0	0	0	0	2	0	0	7	0	2	2	2	11	5	1	0	4	0	2	0	0	0	1	0	0	3
OTU1775	0	0	0	0	0	0	0	0	0	0	0	0	0	0	0	4	0	8	0	8	1	1	0	1	0	0	13	1	0	0	7	4	13	3	0	0	0	2	0	2	0	0	0	0	0	10	0	0	0
OTU1776	0	0	1	2	0	0	0	0	0	0	1	0	0	0	0	0	0	0	2	2	2	0	0	0	0	0	0	0	0	0	0	0	0	3	0	0	0	0	0	0	0	0	0	0	0	0	0	0	0
OTU1777	0	0	0	0	0	0	0	0	0	0	0	0	0	0	0	0	0	5	4	1	7	4	0	0	0	0	7	0	0	0	53	0	3	4	0	5	0	0	12	0	0	5	0	0	0	0	0	0	2
OTU1778	0	1	2	3	0	0	0	0	0	0	0	0	0	0	0	14	6	0	0	0	0	6	3	1	0	0	8	3	0	0	57	0	28	0	0	6	0	0	11	4	21	14	0	0	2	22	0	0	1
OTU1779	0	4	1	0	0	0	0	0	0	0	0	0	0	0	0	3	3	0	3	1	0	1	0	7	6	0	10	0	0	0	28	8	2	7	2	1	6	0	0	1	0	14	11	0	5	7	0	0	0
OTU1780	0	2	0	0	1	0	0	0	0	0	0	0	2	3	11	6	11	8	1	0	6	0	0	0	11	13	12	1	6	0	8	6	8	1	3	0	1	0	0	14	0	0	1	0	2	8	0	0	0
OTU1781	0	12	2	68	0	0	0	0	0	0	0	0	0	0	0	18	11	20	0	0	0	0	0	0	0	0	0	0	0	0	40	13	7	4	1	0	0	0	0	0	0	0	8	0	1	4	0	0	0
OTU1782	0	0	0	0	0	0	0	0	0	0	0	0	0	1	0	0	0	0	1	15	5	0	4	1	0	0	0	0	1	0	0	0	0	0	3	6	15	24	5	8	0	0	0	0	0	0	0	0	7
OTU1783	0	0	0	0	0	0	0	0	0	0	0	0	14	23	18	0	6	6	0	0	2	0	0	0	0	0	0	10	4	12	0	0	0	2	10	0	7	53	15	0	0	2	0	0	1	3	0	0	15
OTU1784	0	43	3	24	0	0	0	0	0	0	0	0	4	0	0	0	0	0	0	0	0	0	0	1	1	0	0	0	0	0	3	0	10	2	0	0	0	4	0	0	0	2	0	0	0	0	0	0	3
OTU1785	0	0	1	3	0	0	0	0	0	0	1	0	0	0	1	0	0	2	4	3	1	3	0	1	0	0	0	1	0	0	0	3	0	2	0	0	0	0	0	11	3	7	12	3	1	5	0	0	0
OTU1786	0	5	0	1	0	0	0	0	0	0	0	0	1	4	5	0	1	0	4	22	10	2	0	3	0	0	0	11	0	3	1	0	0	0	1	10	17	19	15	5	3	0	0	0	0	1	0	0	7
OTU1787	0	1	1	1	0	0	0	0	0	0	0	0	0	0	0	11	11	16	0	0	0	0	0	0	0	0	0	0	0	0	0	0	0	8	0	0	0	0	0	0	0	0	16	0	2	0	0	0	1
OTU1788	0	0	0	0	0	0	0	0	0	0	0	0	0	33	29	0	7	1	2	4	0	0	0	0	0	0	0	11	4	7	1	0	0	12	2	15	2	0	0	0	0	0	0	0	0	0	0	0	15
OTU1789	0	6	4	9	0	0	0	0	0	0	0	0	0	3	0	7	12	4	5	16	6	0	0	0	0	0	0	0	0	0	49	21	3	6	0	0	0	0	0	0	0	0	12	0	0	1	3	0	0
OTU1790	0	1	1	1	0	8	0	0	1	0	0	0	0	0	0	18	8	18	4	0	9	1	4	3	0	0	0	2	0	0	0	5	0	5	0	2	0	0	13	4	3	7	13	0	0	9	0	0	0
OTU1791	0	0	0	0	0	0	0	0	0	0	0	0	0	17	23	0	0	0	57	15	20	0	0	0	0	0	0	11	4	28	0	0	0	1	0	0	10	12	0	0	0	0	0	0	0	0	0	0	3
OTU1792	0	0	0	0	0	0	0	0	0	0	0	0	0	0	0	0	0	4	17	34	54	0	0	0	0	0	0	6	0	13	0	4	0	2	0	1	26	28	25	3	0	0	0	0	0	4	0	0	0
OTU1793	0	0	0	0	0	0	0	0	0	0	0	0	0	0	0	0	0	0	5	58	32	0	0	0	0	0	0	3	1	3	0	0	1	12	0	6	0	0	18	0	0	4	0	0	0	0	0	0	4
OTU1794	0	4	0	3	0	0	0	0	0	0	0	0	0	5	3	0	7	0	17	17	6	3	0	3	0	0	0	0	0	1	28	0	2	10	0	5	0	0	0	4	0	1	0	0	3	0	0	0	15
OTU1795	0	0	1	0	0	0	0	0	0	0	0	0	0	1	0	0	0	1	5	5	1	0	4	2	0	0	0	2	0	1	0	0	0	0	2	7	1	2	0	13	17	6	0	0	0	0	0	0	4
OTU1796	0	0	0	0	0	0	0	0	0	0	0	1	0	0	0	2	1	0	1	0	0	0	0	0	0	0	0	0	0	0	0	0	0	0	3	0	0	0	0	2	0	0	0	0	0	0	0	0	2
OTU1797	37	0	0	0	33	1	4	11	274	36	0	4	0	0	1	3	0	6	0	6	1	0	0	0	0	0	0	0	0	1	1	0	0	9	0	17	0	0	1	0	0	0	0	0	0	5	0	0	18
OTU1798	6	0	0	0	0	153	60	32	31	44	0	4	0	0	0	0	0	0	3	193	0	0	0	3	0	0	5	0	0	0	0	0	0	0	0	0	0	0	0	0	0	0	5	0	0	0	0	0	0
OTU1799	0	5	5	0	0	0	0	0	0	1	0	0	0	6	26	4	3	15	0	8	9	0	1	1	0	0	0	3	2	4	1	2	4	31	6	16	21	43	28	0	0	0	0	0	0	0	0	0	14
OTU1800	0	0	0	11	0	0	0	0	0	0	0	0	0	19	6	8	9	12	0	1	0	0	0	1	0	0	6	0	0	0	67	7	8	9	5	7	0	0	0	4	0	4	9	0	0	0	1	0	5
OTU1801	0	4	2	5	0	0	0	0	0	0	1	3	0	0	1	0	5	15	1	0	0	2	4	0	2	8	6	0	0	0	1	9	0	0	0	0	1	0	0	4	0	1	32	0	0	1	3	0	1
OTU1802	0	0	0	1	0	0	0	0	0	0	0	0	0	0	10	11	19	35	0	1	0	13	24	9	0	0	0	0	0	0	5	0	10	12	0	9	0	0	0	27	2	17	0	0	0	0	0	0	2
OTU1803	9	0	2	2	0	0	7	7	0	1	0	1	21	6	15	28	9	24	0	1	0	11	10	3	10	1	0	0	0	0	2	5	4	9	0	0	0	7	0	0	0	4	35	0	7	18	5	0	5
OTU1804	0	0	0	0	0	0	0	0	0	0	0	0	0	18	0	2	0	9	8	4	9	0	0	2	1	0	0	15	4	6	0	0	1	6	0	0	12	0	0	2	0	8	0	0	0	0	0	0	5
OTU1805	0	0	0	0	0	0	0	0	0	0	0	0	0	1	7	1	0	0	36	7	9	0	0	1	5	0	0	5	2	8	0	0	1	0	0	4	12	11	0	0	0	0	0	0	0	0	0	22	8
OTU1806	0	0	0	0	0	0	0	0	49	3	494	60	0	0	0	0	0	0	0	0	0	0	0	0	0	0	0	0	0	0	0	0	0	0	0	0	0	0	0	0	0	0	0	0	0	0	0	0	0
OTU1807	0	0	0	0	0	3	0	0	0	0	0	0	0	0	0	0	0	0	1	0	0	0	0	1	0	0	0	0	0	0	0	0	0	8	0	9	0	0	0	17	0	7	0	0	0	0	0	0	1
OTU1808	0	0	2	0	0	0	0	0	0	0	0	0	0	3	0	0	0	0	0	0	0	13	16	8	9	0	0	0	2	0	7	7	20	2	0	0	1	0	0	19	0	18	11	0	4	1	0	0	1
OTU1809	0	0	0	0	0	0	356	248	0	0	0	0	0	0	0	0	1	0	0	0	0	0	0	0	0	0	0	0	0	0	0	0	0	0	0	0	0	0	0	0	0	0	0	0	0	0	0	0	0
OTU1810	0	3	2	0	0	0	0	0	0	0	0	0	11	33	54	9	29	24	0	0	0	0	0	0	2	0	5	0	0	0	0	7	0	35	26	30	9	6	17	0	0	0	15	0	14	0	0	2	20
OTU1811	0	0	0	0	0	0	0	0	0	0	0	0	0	0	0	0	0	2	0	2	4	2	18	1	0	1	0	0	0	0	2	12	4	0	0	0	0	0	0	17	0	17	7	0	0	1	0	0	2
OTU1812	0	3	3	1	0	0	0	0	0	0	0	0	0	0	0	2	0	6	2	6	3	11	4	6	2	11	2	0	0	0	1	34	4	3	3	0	0	0	0	13	0	16	4	8	17	2	5	1	2
OTU1813	0	0	0	0	0	0	0	0	0	0	0	0	5	4	0	4	2	2	17	0	44	0	0	0	0	0	0	59	13	52	0	0	3	10	3	10	1	1	0	0	0	0	0	1	0	0	0	0	6
OTU1814	0	0	0	0	0	0	0	0	0	0	0	0	0	6	5	1	1	0	64	5	14	0	0	0	1	0	0	27	10	23	0	0	0	15	12	0	10	0	5	0	0	3	0	0	0	0	0	0	9
OTU1815	0	0	0	0	0	0	0	0	0	0	0	0	0	0	0	5	8	5	5	5	4	11	2	3	3	0	0	2	3	2	4	5	3	0	0	0	0	14	0	14	0	4	12	0	0	0	0	0	0
OTU1816	0	0	0	0	3	0	0	0	0	0	0	0	0	3	0	9	0	3	0	6	5	0	0	0	0	0	15	0	0	0	5	0	1	31	7	28	10	8	0	1	7	3	0	0	0	0	0	0	4
OTU1817	0	0	0	0	0	0	0	0	0	0	0	0	0	2	10	0	6	0	20	3	8	0	0	0	0	0	0	53	29	49	0	0	0	23	3	6	11	26	8	0	0	0	0	0	0	0	0	0	26
OTU1818	0	0	0	0	0	0	0	0	0	0	0	0	0	7	0	18	9	12	0	2	0	0	0	0	0	0	0	6	4	8	1	0	0	0	19	14	1	3	19	0	0	0	0	0	0	0	0	0	30
OTU1819	0	9	12	11	0	0	0	0	0	0	0	0	0	0	0	0	3	8	0	0	0	3	0	0	3	5	0	0	0	0	4	41	0	0	0	0	0	0	0	13	0	0	36	12	8	14	0	0	0
OTU1820	0	0	0	0	0	0	0	0	0	0	0	0	0	0	0	0	0	0	0	0	0	4	15	0	0	0	0	0	0	0	10	0	0	0	0	0	0	0	0	13	0	5	0	0	0	0	0	0	0
OTU1821	0	5	0	4	0	0	0	0	0	0	0	0	0	0	0	0	0	0	0	0	0	0	0	0	0	0	0	0	0	0	7	0	0	0	0	0	0	0	0	0	0	0	0	0	0	0	2	0	0
OTU1822	0	0	0	0	0	0	0	0	0	0	0	0	0	7	7	0	0	0	0	0	0	3	0	0	8	0	21	2	0	4	21	0	15	0	0	1	2	2	1	0	0	1	11	0	8	19	1	0	0
OTU1823	0	0	0	0	0	0	0	0	0	0	0	0	0	0	0	2	1	0	1	0	1	7	4	0	0	0	11	0	0	0	0	0	0	0	0	0	0	0	2	2	0	1	0	0	0	0	0	4	1
OTU1824	0	0	0	2	0	0	0	0	0	0	1	0	0	0	0	2	11	1	5	1	0	0	6	2	0	0	0	0	0	2	15	0	16	1	0	0	5	0	0	8	0	3	14	0	0	5	0	0	0
OTU1825	0	0	0	0	0	0	0	0	0	0	0	0	0	1	1	2	9	1	0	1	0	0	0	0	3	0	34	1	1	0	0	2	11	6	16	1	7	9	14	9	9	10	11	3	6	10	0	0	10
OTU1826	0	1	0	0	0	0	0	0	0	0	1	0	0	7	6	36	12	25	3	4	1	1	0	4	11	0	0	0	0	0	0	8	0	28	33	0	3	0	0	3	0	6	0	0	0	3	0	0	22
OTU1827	0	0	0	0	0	0	0	0	0	0	0	0	32	40	17	0	0	7	5	6	6	0	0	0	0	0	0	52	25	56	0	0	1	0	0	0	55	56	71	0	0	0	0	0	0	0	0	0	0
OTU1828	0	1	5	2	0	1	0	0	0	0	0	0	11	8	0	13	21	29	0	0	0	1	0	0	16	27	90	0	0	1	0	19	0	20	0	0	0	2	0	2	0	0	61	19	7	4	3	0	4
OTU1829	0	0	3	0	5	0	0	0	21	0	0	0	0	0	0	10	8	8	0	1	4	0	5	2	8	2	0	0	0	0	96	5	20	12	0	0	1	0	0	4	0	7	18	0	3	3	4	22	4
OTU1830	0	6	3	6	0	0	0	0	0	0	0	0	0	1	0	1	4	0	10	0	3	1	4	1	1	0	0	0	0	3	15	0	3	0	0	3	7	1	0	7	0	0	0	0	0	0	0	0	3
OTU1831	0	0	0	0	0	0	0	0	0	0	0	0	0	0	0	0	0	0	6	0	0	0	0	0	0	0	0	3	0	2	0	0	0	25	0	1	0	0	0	0	0	0	0	0	0	0	0	0	34
OTU1832	0	0	0	0	0	0	0	0	0	0	1	0	0	6	8	1	3	0	35	3	4	3	0	0	0	0	0	7	4	10	0	0	0	36	5	3	2	0	0	0	0	0	0	0	0	0	0	0	40
OTU1833	1	0	0	3	0	0	0	0	0	0	0	0	0	1	5	5	3	12	1	1	0	0	2	0	0	0	0	0	0	2	1	0	0	10	3	4	5	0	0	4	5	19	0	0	0	2	0	3	3
OTU1834	3	7	10	8	0	3	27	76	0	0	0	0	0	2	6	22	14	28	1	0	1	2	4	0	7	0	0	0	0	4	7	0	6	13	1	9	2	1	3	0	1	10	2	0	0	7	0	0	2
OTU1835	0	0	0	0	0	0	0	2	8	0	1	0	1	7	13	1	0	0	16	8	5	0	0	0	0	7	0	13	2	3	7	0	0	17	7	3	6	0	0	0	0	0	0	0	0	0	0	0	13
OTU1836	0	15	9	59	0	0	0	0	0	0	0	0	0	0	0	5	2	7	0	1	4	1	2	0	1	0	0	2	0	2	0	3	12	3	0	2	0	4	0	6	0	0	8	0	3	1	0	0	3
OTU1837	0	0	0	5	0	0	0	0	0	0	0	0	0	3	8	5	19	10	0	2	1	0	0	0	6	6	2	0	0	0	46	19	6	6	4	5	2	1	1	0	0	0	30	0	3	0	19	0	1
OTU1838	0	0	0	0	0	0	0	0	0	0	0	0	0	9	14	30	10	16	1	6	3	10	5	4	1	0	0	0	0	0	0	8	14	8	15	8	13	0	0	24	0	16	7	0	0	5	0	0	8
OTU1839	0	7	8	14	0	0	0	0	0	0	0	0	0	0	0	5	2	1	2	2	0	1	0	1	0	0	0	0	0	0	37	3	27	6	0	2	0	0	0	3	17	2	19	0	0	0	0	9	0
OTU1840	0	0	0	0	0	0	0	0	0	0	0	0	0	4	3	0	0	0	31	24	23	0	0	0	0	0	0	16	4	11	0	0	0	3	3	0	3	0	0	0	0	0	0	0	0	0	0	0	5
OTU1841	0	0	0	0	0	0	0	0	0	0	0	0	0	0	0	11	0	0	4	11	1	0	0	0	0	0	0	10	2	4	0	0	0	3	0	8	23	27	10	0	0	0	0	0	0	0	0	0	12
OTU1842	0	0	0	0	0	0	0	0	0	0	0	0	0	3	5	0	0	2	24	3	9	0	0	0	0	0	0	36	8	22	0	0	0	24	5	3	9	0	0	0	0	0	0	0	0	0	0	0	21
OTU1843	0	0	0	0	0	0	0	0	0	0	0	0	0	0	0	3	4	10	0	0	0	0	0	0	0	0	0	0	0	0	2	0	0	32	0	21	0	0	0	0	0	0	0	0	1	0	0	0	6
OTU1844	0	0	0	0	0	0	0	0	0	0	0	0	3	5	0	3	5	0	5	1	3	0	7	3	13	3	0	3	0	6	2	0	0	9	0	0	6	3	0	8	0	10	0	0	0	0	0	0	6
OTU1845	0	0	0	1	0	0	0	0	0	0	0	0	0	3	8	0	4	7	28	8	11	3	0	0	5	0	0	5	2	7	10	0	0	5	6	0	2	3	0	0	0	1	0	0	0	5	0	0	6
OTU1846	0	0	0	0	0	0	0	0	0	0	0	0	0	1	5	6	0	0	12	10	4	0	0	3	0	0	0	5	0	14	0	0	0	5	4	17	0	0	0	10	0	5	0	0	0	0	0	0	14
OTU1847	0	1	5	6	0	0	0	0	0	0	0	0	0	0	0	8	13	1	0	0	1	3	0	0	32	17	16	0	0	0	59	2	18	0	0	0	0	0	0	6	0	6	63	0	4	5	0	2	0
OTU1848	0	0	0	0	0	0	0	0	0	0	0	0	0	0	3	1	23	9	7	0	21	4	0	1	0	0	0	0	1	0	50	4	7	0	4	3	0	0	0	0	0	1	0	0	0	14	0	0	6
OTU1849	0	5	0	4	0	0	0	0	0	0	0	0	0	3	13	4	4	4	0	1	1	4	9	1	1	0	0	0	0	0	0	1	6	0	4	0	0	0	0	5	0	8	4	0	11	2	0	0	5
OTU1850	0	0	0	0	0	0	0	0	0	0	0	0	19	15	59	0	0	20	3	13	49	2	0	4	0	0	6	0	3	3	0	0	23	7	2	16	0	57	17	18	20	5	22	0	0	0	0	0	6
OTU1851	0	0	0	6	0	0	0	0	0	0	0	0	0	1	9	1	8	6	0	0	0	5	1	3	9	0	10	0	0	0	29	11	9	0	0	2	0	0	0	3	5	2	15	0	5	6	0	0	0
OTU1852	0	1	0	3	0	0	0	0	0	0	0	0	0	0	0	0	0	0	1	0	0	0	0	0	3	0	0	0	0	0	17	0	1	2	5	0	0	0	0	12	20	16	18	0	0	0	0	0	5
OTU1853	0	0	0	0	0	0	0	0	0	0	0	0	0	0	0	4	1	2	0	0	0	0	0	0	1	0	0	0	0	0	17	0	0	1	0	0	0	0	0	2	0	2	40	0	18	12	0	10	1
OTU1854	0	0	0	0	0	0	0	0	0	0	0	0	8	1	0	3	7	2	2	0	0	0	0	0	0	0	0	1	0	0	11	0	7	2	1	0	6	5	0	3	0	2	7	0	0	12	0	0	6
OTU1855	0	0	0	0	0	0	0	0	0	0	0	0	0	0	0	0	0	0	0	0	0	0	0	0	0	0	0	11	5	13	0	0	0	73	49	44	15	8	0	0	0	0	0	0	0	0	0	0	23
OTU1856	0	0	0	0	0	0	0	0	0	0	0	0	0	6	0	0	0	0	32	12	14	0	0	0	0	0	0	16	5	16	0	0	0	8	2	13	7	0	8	1	0	0	0	0	0	0	0	0	17
OTU1857	0	0	0	0	0	0	0	0	0	0	0	0	0	0	0	0	0	0	43	28	45	0	0	0	0	0	0	4	1	6	0	0	0	0	0	0	4	3	0	0	0	0	0	0	0	0	0	0	0
OTU1858	0	13	1	38	0	0	0	0	0	0	3	0	0	0	0	4	1	0	5	1	5	0	0	0	0	0	0	0	0	0	0	0	3	0	0	3	0	0	0	0	0	1	0	0	0	0	0	0	2
OTU1859	0	0	0	0	0	0	0	0	0	0	0	0	0	0	0	0	0	0	1	0	3	12	26	6	0	0	0	0	0	0	25	0	0	0	0	0	0	0	0	7	0	14	0	0	0	0	0	0	0
OTU1860	0	0	0	0	0	0	0	0	0	0	0	0	14	12	0	0	1	0	1	4	5	0	0	0	0	0	0	17	2	17	0	0	0	8	0	0	54	39	6	0	0	0	0	0	0	0	0	0	3
OTU1861	0	0	0	0	0	0	0	0	0	0	0	0	0	0	0	3	7	5	3	3	2	2	2	1	1	14	0	0	3	4	7	8	0	9	6	4	1	9	20	5	0	7	25	0	0	2	0	0	9
OTU1862	0	0	0	0	0	0	0	0	0	0	0	0	0	0	0	0	0	0	0	0	0	0	0	0	0	0	0	0	0	0	0	0	0	45	12	10	0	0	0	0	0	0	0	0	0	0	0	0	10
OTU1863	0	0	0	0	0	0	0	0	0	0	0	0	3	9	0	2	0	0	12	5	11	0	0	0	0	0	0	6	12	10	0	0	0	14	3	9	9	13	0	5	0	0	0	0	0	0	0	0	6
OTU1864	0	0	0	0	0	0	0	0	0	0	0	0	0	5	3	15	4	9	1	2	1	1	0	4	18	3	5	0	0	1	0	0	4	7	1	7	5	7	8	0	0	0	7	0	0	5	0	4	12
OTU1865	0	0	0	0	0	0	0	0	0	0	0	0	0	0	0	0	0	0	0	0	0	0	0	0	0	0	0	0	0	0	0	0	0	0	0	0	0	0	0	7	0	0	0	0	0	0	0	0	0
OTU1866	5	3	1	0	0	0	5	2	0	0	0	0	0	5	2	22	40	45	0	0	0	0	0	0	1	14	7	0	0	0	0	0	0	18	2	3	0	0	0	0	0	1	7	0	4	5	0	0	13
OTU1867	0	0	0	0	0	0	0	0	0	0	0	0	0	0	0	0	0	0	0	0	0	1	0	4	0	0	0	0	0	0	0	0	0	0	0	0	0	0	0	1	0	0	0	0	0	0	0	0	0
OTU1868	0	0	0	0	0	0	0	0	0	0	0	0	0	0	0	0	2	3	0	0	0	0	0	0	0	0	0	0	0	0	0	0	0	2	3	2	0	0	0	2	0	0	15	0	0	10	0	0	5
OTU1869	0	0	0	0	0	0	0	0	0	0	0	0	0	0	0	3	0	0	0	0	0	0	0	1	0	0	0	0	0	0	0	0	0	0	0	0	0	0	0	0	0	1	0	0	0	0	0	0	0
OTU1870	27	0	0	3	3	0	8	9	45	7	0	1	0	14	8	20	20	45	0	9	1	2	0	3	5	3	0	3	1	1	0	0	0	8	14	4	5	10	0	9	15	5	42	0	1	4	0	0	19
OTU1871	0	0	0	0	0	0	0	0	0	0	0	0	0	0	0	0	0	0	0	0	0	0	0	0	0	0	0	0	0	0	0	0	0	0	0	0	0	0	0	6	0	0	0	0	0	35	0	0	0
OTU1872	0	0	0	0	0	0	0	0	0	0	0	0	1	2	2	9	0	2	4	5	11	0	0	0	6	0	9	6	2	7	3	0	5	3	1	9	25	16	17	1	0	3	0	0	0	6	0	0	11
OTU1873	0	0	0	0	0	0	0	0	0	0	0	0	21	0	0	1	0	0	9	6	7	1	0	0	1	0	0	7	0	7	0	0	0	6	2	5	19	19	9	0	0	0	0	0	0	0	0	0	5
OTU1874	0	0	0	3	0	0	0	0	0	0	0	0	0	0	0	0	5	1	0	0	0	6	11	1	3	0	0	6	0	3	25	18	0	1	0	1	0	0	0	13	24	3	13	0	0	4	0	17	0
OTU1875	0	0	0	0	0	0	0	0	0	0	0	0	0	4	2	2	0	3	2	3	2	2	0	0	0	0	0	3	2	0	0	0	0	17	0	4	17	4	0	3	0	1	0	15	0	0	0	0	3
OTU1876	0	1	0	1	0	0	0	0	0	0	0	0	0	3	0	1	9	4	1	6	4	5	0	1	0	8	0	3	2	7	18	0	5	13	0	9	0	0	8	6	2	8	2	0	3	5	0	0	6
OTU1877	0	8	4	0	0	0	0	0	3	1	0	0	0	0	0	1	0	4	4	1	1	3	29	25	18	7	4	0	0	1	22	8	57	0	0	4	1	2	0	34	8	25	39	0	0	9	6	0	1
OTU1878	0	0	0	0	0	0	0	0	0	0	0	0	0	2	0	0	0	0	0	0	0	0	0	0	0	0	0	3	4	9	0	0	0	68	3	25	2	10	5	0	0	0	0	0	0	0	0	0	37
OTU1879	0	0	0	0	0	0	0	1	0	0	0	0	0	69	100	0	0	0	0	0	0	0	0	0	14	0	0	6	1	5	4	0	11	0	0	0	4	2	0	0	0	0	0	0	0	10	0	0	2
OTU1880	0	6	3	9	0	0	0	0	0	0	0	0	0	10	4	11	15	11	4	3	4	1	0	5	1	0	0	12	1	7	14	9	0	7	0	6	2	9	27	1	23	1	0	0	0	0	0	0	4
OTU1881	0	25	12	61	0	0	0	0	0	0	2	0	0	2	0	5	9	16	1	0	6	2	0	1	0	0	0	1	0	0	26	0	13	0	0	0	0	0	0	2	0	4	0	0	0	9	0	0	4
OTU1882	0	0	0	0	0	0	0	0	0	0	0	0	0	0	0	0	0	4	6	3	1	3	0	1	0	0	0	0	0	0	11	0	14	5	2	2	0	0	0	7	8	11	0	0	0	2	0	0	3
OTU1883	0	0	0	0	0	0	0	0	0	0	0	0	0	0	0	0	6	4	0	0	0	0	0	0	0	0	0	0	0	0	7	0	0	0	0	1	0	0	0	4	0	12	1	0	0	4	0	0	0
OTU1884	0	0	0	0	0	0	0	0	0	0	0	0	0	2	7	0	18	0	1	4	8	3	2	0	0	0	0	0	0	0	0	0	0	16	13	8	2	0	0	10	0	31	0	0	0	0	2	0	10
OTU1885	0	0	0	1	0	0	0	0	0	0	0	0	18	17	13	0	0	0	14	19	10	0	0	0	0	0	0	5	0	6	0	0	0	0	0	1	6	8	0	0	0	0	0	0	0	0	0	0	0
OTU1886	0	0	0	0	0	0	0	0	0	0	0	0	0	1	0	0	0	8	16	3	2	3	0	1	2	0	0	3	1	15	0	0	0	6	2	2	11	6	22	19	0	9	0	0	0	0	0	0	13
OTU1887	0	0	0	12	0	0	0	0	0	0	0	0	0	1	0	10	3	9	1	2	6	2	1	1	10	0	0	1	0	0	7	3	3	0	0	4	0	0	1	5	10	3	5	0	2	2	0	0	0
OTU1888	0	0	0	0	0	0	0	0	0	0	0	0	0	0	0	2	5	11	0	1	0	0	0	1	0	0	0	0	0	0	0	0	0	0	0	0	0	0	22	0	0	0	0	0	0	0	0	0	0
OTU1889	0	4	5	3	0	0	0	0	0	0	0	0	0	1	24	2	12	12	0	0	0	0	0	1	4	0	4	3	0	0	22	12	12	0	0	5	0	0	0	5	0	4	14	0	0	1	0	0	1
OTU1890	0	0	0	3	0	0	0	0	0	0	0	0	0	3	6	11	7	5	0	4	4	3	0	3	2	0	0	2	0	0	15	4	8	12	1	12	2	18	0	9	0	13	0	0	0	1	0	0	9
OTU1891	0	0	0	0	0	0	0	0	0	0	0	0	0	0	0	2	2	0	1	0	0	0	0	0	0	0	0	1	0	1	0	0	0	0	0	1	0	0	0	0	0	0	0	0	0	0	0	1	0
OTU1892	0	0	0	0	0	0	0	0	0	0	0	0	0	0	0	22	16	8	0	0	1	0	0	0	0	0	0	0	0	0	5	0	0	1	0	5	0	0	0	10	0	9	0	0	0	0	0	0	5
OTU1893	0	1	0	0	0	0	0	0	0	0	0	0	0	3	1	0	0	0	2	2	5	3	0	8	0	0	0	0	0	0	1	1	0	9	1	0	0	0	0	1	0	5	0	0	0	0	0	0	3
OTU1894	0	0	0	0	0	0	0	0	0	0	0	0	0	7	9	7	3	1	4	1	2	3	1	4	3	2	0	2	1	14	19	5	1	7	0	13	0	0	0	0	0	1	5	0	0	7	15	25	25
OTU1895	0	0	0	0	0	0	0	0	0	0	0	0	0	6	7	0	0	0	37	3	10	8	0	0	1	0	0	7	1	16	0	0	0	27	2	4	6	0	0	0	0	3	0	0	0	2	0	0	18
OTU1896	0	0	0	0	0	0	0	0	0	0	0	0	0	2	0	0	0	0	0	0	0	0	0	0	0	0	0	0	0	0	0	0	0	0	0	0	0	0	0	0	0	0	0	0	0	0	0	0	0
OTU1897	0	0	0	0	0	0	0	0	0	0	0	0	0	8	0	10	6	8	0	1	4	0	0	0	3	0	0	4	3	2	0	0	0	17	3	3	7	0	0	12	17	2	0	0	13	0	0	0	3
OTU1898	0	0	0	0	0	0	0	0	0	0	0	0	0	0	0	0	0	0	4	0	0	10	4	3	0	0	0	0	0	0	0	0	3	0	0	0	0	0	0	11	0	23	0	0	0	3	0	0	0
OTU1899	0	0	0	0	0	0	0	0	0	0	0	0	0	5	4	0	0	0	33	10	5	0	0	1	1	0	0	11	5	22	0	0	0	7	8	3	4	13	6	0	0	0	0	0	0	0	0	0	18
OTU1900	0	0	0	0	0	0	0	0	0	0	0	0	0	0	0	2	0	6	0	0	0	0	0	0	0	2	0	0	0	0	0	0	0	0	0	0	0	0	0	0	1	0	0	0	0	0	0	0	0
OTU1901	0	0	0	0	0	0	0	0	0	0	0	0	0	12	18	4	37	5	0	0	0	0	0	0	0	0	0	0	0	0	2	0	0	18	3	26	0	0	0	0	0	0	0	0	0	0	0	0	8
OTU1902	0	0	0	0	0	0	0	0	0	0	0	0	0	0	1	0	3	0	21	7	10	8	14	2	0	0	0	4	2	10	0	0	0	5	0	1	3	8	18	8	0	2	0	0	0	4	0	0	5
OTU1903	0	0	0	0	0	0	0	0	0	0	0	0	0	0	0	20	32	17	0	2	0	0	0	0	3	11	0	0	0	0	6	11	4	0	3	3	3	12	0	0	0	2	17	72	0	21	0	7	4
OTU1904	0	0	0	0	0	0	0	0	0	0	0	0	0	0	1	3	1	0	0	0	0	0	0	0	6	0	0	3	2	0	5	16	5	0	0	0	0	0	0	0	0	0	48	45	28	30	70	38	0
OTU1905	0	2	4	1	0	0	0	0	0	0	0	0	0	4	13	4	2	8	0	0	0	0	0	0	5	17	0	0	0	0	25	6	5	3	5	1	0	0	0	0	0	2	22	0	5	14	0	6	2
OTU1906	3	2	2	2	0	1	13	7	0	0	0	0	0	0	0	8	42	18	0	0	0	6	0	2	0	0	0	0	0	0	0	0	0	0	0	0	0	0	0	8	41	2	0	0	0	0	0	0	4
OTU1907	0	0	0	0	0	0	0	0	0	0	0	0	0	18	8	4	3	17	15	1	3	2	4	3	5	0	0	0	0	3	6	1	24	27	1	4	2	0	0	8	0	3	11	0	0	5	16	0	19
OTU1908	0	2	0	1	0	0	0	0	0	0	0	0	0	4	14	0	2	1	1	2	2	0	8	1	9	8	3	4	1	2	0	1	0	8	5	5	0	2	0	6	0	2	5	56	0	16	0	0	11
OTU1909	0	1	0	1	0	0	0	1	14	2	0	0	0	0	0	4	9	12	0	4	7	1	0	3	2	4	0	0	1	5	7	15	8	7	18	9	14	0	0	1	0	13	34	14	0	0	0	0	9
OTU1910	0	0	0	0	0	0	0	0	0	0	0	0	0	9	2	2	3	0	21	9	11	0	0	0	14	0	0	14	3	18	3	0	0	26	0	11	33	15	0	10	0	1	0	0	0	5	0	0	22
OTU1911	0	5	0	7	0	0	0	0	0	0	0	0	0	5	9	7	3	14	0	0	0	0	1	0	1	0	0	0	0	0	8	6	5	10	0	9	0	0	0	10	25	6	13	5	0	6	0	6	7
OTU1912	0	0	0	0	0	0	0	0	0	0	0	0	0	6	9	5	7	21	0	0	1	0	0	0	9	0	15	1	0	0	27	16	0	3	0	4	0	0	0	2	0	2	30	0	6	4	0	0	4
OTU1913	0	0	0	0	0	0	0	0	0	0	0	0	0	2	0	0	0	5	0	0	0	0	0	0	0	0	0	0	0	0	19	0	34	6	0	0	0	0	0	0	0	0	0	0	0	0	0	0	0
OTU1914	0	1	1	0	0	0	0	0	0	0	0	0	0	14	32	17	16	7	0	1	2	0	0	0	35	0	9	0	0	0	12	15	15	2	0	0	0	13	0	0	0	0	56	0	2	6	14	8	0
OTU1915	0	3	0	4	0	0	0	0	0	0	0	0	0	0	0	0	0	0	3	3	5	1	2	0	3	0	3	0	0	0	6	0	2	0	0	0	0	0	0	3	0	4	0	0	0	2	0	0	2
OTU1916	2	3	0	1	0	0	0	1	0	0	0	0	0	8	14	24	12	44	0	0	0	0	0	0	15	0	16	0	0	0	3	0	0	0	0	0	0	0	0	1	0	0	35	0	0	9	0	0	0
OTU1917	0	2	1	0	0	0	0	0	0	0	0	0	0	0	1	2	10	9	0	5	6	5	0	8	2	2	3	0	0	2	30	4	5	0	4	3	0	0	0	7	0	14	4	0	0	4	0	0	1
OTU1918	0	0	0	0	0	0	0	0	0	0	0	0	0	8	18	6	11	0	4	13	18	0	0	0	2	0	11	5	2	1	0	2	3	16	0	6	9	5	0	0	0	0	2	0	0	0	0	0	1
OTU1919	0	0	0	0	0	0	0	0	0	0	0	0	0	5	2	1	0	0	0	0	4	0	0	0	0	0	0	3	2	1	0	0	0	5	0	1	10	17	25	0	0	0	0	0	0	0	0	0	4
OTU1920	53	0	0	0	0	2	10	3	11	354	0	65	0	0	0	0	0	14	0	0	0	5	0	2	0	0	0	0	0	0	0	0	0	0	0	0	0	0	0	0	0	0	0	0	0	0	0	0	0
OTU1921	0	0	0	0	0	0	0	0	0	0	0	0	0	16	16	2	0	1	3	6	4	0	0	1	5	0	0	5	0	2	0	0	0	5	2	0	20	14	30	0	0	0	0	0	0	1	0	0	6
OTU1922	0	0	0	0	0	0	0	0	0	0	0	0	0	3	1	0	0	0	8	1	5	2	0	2	0	0	0	4	1	11	3	0	21	16	0	2	20	10	0	2	4	0	0	0	0	0	0	0	1
OTU1923	0	0	0	0	0	0	0	0	0	0	0	0	0	2	0	3	7	0	0	0	2	0	2	1	2	6	10	0	0	0	0	6	0	3	3	10	2	0	0	24	0	4	0	0	0	4	36	0	8
OTU1924	0	0	0	0	0	0	0	0	0	0	0	0	0	0	0	0	0	0	2	5	3	0	0	8	0	0	0	0	0	0	0	0	0	0	0	0	0	0	0	12	0	17	0	0	0	0	0	0	0
OTU1925	0	1	1	4	0	0	0	0	0	0	0	0	0	0	2	0	0	11	0	3	1	5	9	0	0	0	0	0	0	0	2	0	1	0	2	0	0	0	0	2	3	0	3	1	1	7	0	0	0
OTU1926	0	0	0	7	0	0	0	0	0	0	0	0	17	0	0	0	2	0	41	19	27	0	0	1	2	0	0	89	45	111	0	1	7	5	0	9	0	13	0	0	0	0	0	0	0	0	0	0	6
OTU1927	0	0	0	0	0	0	0	0	0	0	0	0	0	1	1	0	2	0	10	1	0	0	0	0	0	0	0	13	7	24	0	0	0	16	30	6	16	30	61	0	0	0	0	0	0	0	0	0	10
OTU1928	0	0	0	0	0	0	0	0	0	0	0	0	0	2	0	2	8	15	0	0	3	6	3	6	0	0	0	0	0	0	0	7	0	2	0	5	0	0	0	7	12	25	0	0	0	0	0	0	2
OTU1929	0	0	0	0	0	0	0	0	0	0	0	0	0	3	8	5	10	5	0	2	1	0	5	8	0	0	12	0	0	0	18	24	17	3	0	1	0	0	6	11	0	10	0	0	0	0	0	0	2
OTU1930	0	9	2	2	0	0	0	0	0	0	0	0	0	0	0	4	4	5	0	0	0	10	8	0	0	0	0	0	0	0	0	8	0	0	0	0	0	0	0	0	0	0	1	0	0	2	0	0	0
OTU1931	3	3	0	1	0	0	0	0	0	0	0	0	0	0	0	4	9	19	4	0	7	6	1	3	0	3	0	0	5	0	0	9	0	7	2	4	0	6	12	4	56	16	0	0	0	1	0	0	3
OTU1932	0	0	0	0	0	0	0	0	0	0	0	0	0	0	0	0	12	0	0	0	0	0	0	0	0	0	0	0	0	0	36	0	1	0	0	0	0	0	0	0	0	0	0	0	0	0	0	0	0
OTU1933	0	0	0	0	0	0	0	0	0	0	0	0	0	2	8	1	0	0	20	8	4	0	0	0	0	6	0	6	8	19	6	0	3	1	1	0	0	17	0	3	0	0	0	0	0	1	0	0	7
OTU1934	0	0	0	0	0	0	0	0	0	0	0	0	0	0	0	0	1	2	0	9	6	9	0	2	0	0	0	0	0	1	0	0	1	19	5	11	0	0	0	8	1	16	5	0	0	8	0	26	7
OTU1935	0	1	0	0	0	0	0	0	0	0	0	0	0	0	0	1	5	2	0	0	0	1	0	0	0	0	5	0	0	0	59	0	23	0	0	1	0	0	0	0	0	1	6	0	6	0	0	0	0
OTU1936	0	6	4	22	0	0	0	0	0	0	0	0	0	2	0	3	2	10	5	2	2	0	0	2	0	0	0	1	1	1	10	8	9	0	3	5	1	5	11	1	0	4	1	0	0	6	0	0	2
OTU1937	0	2	0	1	0	0	0	0	0	0	0	0	0	8	6	12	12	36	0	0	0	0	0	0	0	0	0	0	0	0	0	0	0	0	0	0	0	0	0	0	0	0	0	0	0	0	0	0	0
OTU1938	0	1	2	0	0	0	0	0	0	0	0	0	0	0	2	2	8	8	0	0	0	0	3	1	10	0	5	3	0	1	17	0	7	3	0	13	0	0	0	0	0	5	8	0	0	16	0	0	1
OTU1939	5	2	7	3	0	0	14	61	0	0	55	82	0	0	0	0	0	0	2	1	2	0	0	1	0	0	0	0	0	1	2	0	11	0	0	0	0	0	0	0	0	0	0	0	0	0	0	0	0
OTU1940	0	0	0	1	0	0	0	0	0	0	0	0	0	0	0	0	0	0	0	0	0	0	37	6	0	0	7	0	0	0	0	0	1	0	0	0	0	0	0	3	0	11	7	0	0	6	0	1	0
OTU1941	0	2	2	4	0	0	0	0	0	0	0	0	0	0	5	4	7	1	2	3	5	6	0	5	4	0	0	0	0	0	16	0	0	0	0	1	0	2	0	6	12	10	1	0	0	2	0	0	0
OTU1942	0	0	0	2	0	0	0	0	0	0	0	0	15	2	13	0	0	1	14	2	3	0	0	0	0	0	0	7	2	6	0	0	0	3	3	5	6	33	0	0	0	1	0	0	0	0	0	0	26
OTU1943	0	2	0	1	0	0	0	0	0	0	0	0	0	0	0	1	9	4	0	0	0	6	11	3	1	0	0	1	1	0	0	2	0	0	0	0	0	0	2	5	0	8	4	4	2	3	10	12	0
OTU1944	0	0	0	0	0	0	0	0	0	0	0	0	0	5	0	7	4	15	0	0	0	0	0	0	3	0	0	0	0	0	10	22	4	0	0	0	0	0	1	1	0	1	23	0	3	36	0	0	1
OTU1945	0	6	11	6	0	0	0	0	0	0	0	0	0	0	0	1	6	3	0	0	0	10	0	0	0	0	0	0	0	0	4	0	6	0	0	0	0	0	0	13	53	12	9	0	0	0	0	0	0
OTU1946	0	1	0	0	0	0	0	0	0	0	0	0	0	0	0	0	2	0	0	0	0	1	0	0	2	0	0	0	0	0	7	0	8	0	0	0	0	0	0	41	0	19	1	0	2	1	0	0	0
OTU1947	0	0	0	0	0	0	0	0	0	0	0	0	0	16	10	0	0	0	0	0	0	0	0	0	0	0	0	0	0	0	0	0	0	95	26	90	0	0	0	0	0	0	0	0	0	0	0	0	53
OTU1948	0	0	0	0	0	0	0	0	0	0	0	0	0	1	0	0	0	0	28	11	16	0	0	0	3	0	0	7	1	11	0	0	0	0	0	0	3	11	0	0	0	0	0	0	0	0	0	0	6
OTU1949	7	0	2	1	0	15	5	6	0	0	0	0	0	0	7	12	2	23	0	1	0	4	31	0	0	0	32	0	0	1	0	0	0	2	0	0	0	0	0	12	0	16	28	0	0	0	0	0	2
OTU1950	0	0	0	0	0	2	0	0	0	0	0	0	0	15	13	10	41	16	0	0	0	0	0	2	0	0	0	0	0	1	0	0	0	8	4	9	0	0	0	1	8	3	0	0	0	0	0	0	21
OTU1951	0	0	0	0	0	0	0	0	0	0	0	0	0	0	0	0	0	0	8	4	6	1	0	1	0	0	0	0	0	0	0	0	0	0	0	0	0	0	0	0	24	13	0	0	0	0	0	0	0
OTU1952	0	0	0	0	0	0	0	0	0	0	0	0	0	8	27	12	14	4	0	0	1	0	0	0	16	1	5	2	0	8	7	1	3	15	7	8	0	0	0	0	0	0	3	0	13	4	0	0	5
OTU1953	0	0	0	0	0	0	0	0	0	0	0	0	0	4	11	0	0	0	6	4	7	0	0	0	0	0	0	16	2	13	0	0	0	5	15	3	24	11	0	9	0	0	0	0	0	0	0	0	8
OTU1954	0	0	0	0	0	0	0	0	0	0	0	0	0	7	5	0	0	0	17	7	13	0	0	0	0	0	0	4	4	7	0	0	0	9	5	10	10	8	3	0	0	0	0	0	1	0	0	0	9
OTU1955	0	0	0	2	0	0	0	0	0	0	0	0	0	1	2	6	5	9	3	0	3	10	2	4	1	3	0	0	1	1	43	0	14	0	2	1	0	0	0	2	0	4	11	0	2	3	8	0	0
OTU1956	0	0	0	0	0	0	0	0	0	0	0	0	0	0	0	0	0	0	0	0	0	3	0	7	9	13	0	0	0	0	2	0	9	0	8	1	0	0	0	4	8	3	36	0	6	17	0	0	2
OTU1957	0	0	0	3	0	0	0	0	0	0	0	0	0	0	0	3	1	3	0	0	0	0	0	0	0	0	0	0	0	0	68	5	0	1	0	0	0	0	0	5	0	3	0	0	0	0	0	0	0
OTU1958	0	0	0	0	0	0	0	0	0	0	0	0	0	0	0	0	0	1	0	1	0	4	2	1	0	1	0	0	0	0	6	0	0	1	0	9	0	0	0	5	0	10	0	0	0	1	0	0	1
OTU1959	0	0	0	0	0	0	0	0	0	0	2	0	0	0	0	0	0	0	0	0	0	0	0	3	0	0	0	0	0	0	7	1	3	0	0	0	0	0	0	4	1	3	0	0	0	0	11	0	0
OTU1960	0	0	0	0	0	0	0	0	0	0	0	0	0	0	0	4	8	0	0	0	3	0	0	1	1	0	5	0	0	0	10	0	2	12	4	3	4	0	0	10	20	2	10	0	3	9	0	0	9
OTU1961	0	9	1	5	0	0	0	0	0	2	21	60	0	2	8	8	0	15	0	1	1	10	0	5	26	3	0	2	1	7	0	0	0	2	0	8	0	0	21	10	0	1	4	0	0	3	0	0	0
OTU1962	0	0	0	0	0	0	0	0	0	0	0	0	0	0	0	0	2	0	1	0	4	4	0	12	7	0	1	0	0	0	9	0	0	0	0	0	0	2	0	19	30	7	0	0	0	1	0	0	3
OTU1963	0	2	0	2	0	0	0	0	0	0	0	0	0	4	11	12	10	6	2	6	14	0	0	0	1	0	0	9	0	1	0	30	0	0	0	0	12	0	5	9	0	0	34	0	4	5	0	0	5
OTU1964	0	0	0	0	0	0	0	4	1	0	0	0	0	0	0	6	40	18	0	0	0	0	0	0	0	0	0	0	0	0	0	0	0	1	5	8	0	0	0	0	0	0	0	0	0	0	0	0	7
OTU1965	0	0	0	0	0	0	0	0	0	0	0	0	0	5	17	0	6	0	4	8	19	0	0	2	0	0	0	4	4	1	0	0	0	6	9	4	18	0	38	0	11	0	0	0	0	0	0	0	5
OTU1966	0	0	0	0	0	0	0	0	0	0	0	0	0	8	7	6	0	0	4	21	19	1	9	1	0	0	0	8	3	9	4	0	0	0	0	0	39	31	0	0	0	0	0	0	0	0	0	0	0
OTU1967	0	0	0	0	0	0	0	0	0	0	0	0	0	5	20	0	0	0	0	2	0	2	0	0	0	0	0	0	0	0	0	0	0	0	0	0	0	0	0	11	0	0	10	0	0	0	0	0	1
OTU1968	0	0	0	0	0	0	0	0	0	0	0	0	9	7	5	2	3	2	1	0	2	2	0	0	0	0	0	0	0	0	4	0	0	10	0	10	7	21	0	2	0	2	0	0	0	0	0	0	3
OTU1969	0	1	8	13	0	0	0	0	0	0	0	0	0	2	0	0	1	0	0	8	4	4	3	4	0	0	0	0	1	0	16	0	43	0	5	0	0	8	32	14	19	11	8	0	2	10	14	0	0
OTU1970	6	1	1	3	0	0	3	0	0	0	0	0	0	10	3	0	3	0	0	0	0	1	0	1	3	1	0	0	0	0	5	6	3	13	8	6	0	0	0	3	18	23	2	0	0	15	0	0	7
OTU1971	0	0	0	2	0	0	0	0	0	0	0	0	0	0	0	1	32	3	0	3	5	0	0	0	1	0	0	2	0	0	26	0	14	0	0	0	0	0	0	1	0	0	0	0	0	0	0	0	2
OTU1972	0	0	1	0	0	0	0	0	0	0	0	0	0	0	0	0	0	0	0	0	0	0	0	0	0	0	0	0	0	0	0	0	0	0	0	0	0	0	0	0	0	0	0	0	0	1	0	6	0
OTU1973	4	0	0	7	0	3	4	9	0	0	0	0	0	0	7	14	16	35	0	0	0	13	0	9	6	0	0	2	0	3	0	0	10	2	0	0	0	0	0	9	15	7	4	0	11	2	0	0	4
OTU1974	0	0	0	0	0	0	0	0	0	0	0	0	1	17	32	3	3	5	1	1	4	3	0	2	2	0	0	6	1	6	0	0	0	10	13	9	19	33	0	3	3	1	1	0	0	2	0	0	15
OTU1975	0	1	0	4	0	0	0	0	0	0	0	0	0	0	0	1	7	4	0	0	1	0	0	0	0	7	2	0	0	0	98	1	32	8	0	2	0	0	0	0	0	16	8	0	0	0	0	0	0
OTU1976	0	0	0	0	0	0	0	0	0	0	0	0	0	0	0	0	6	0	1	3	6	4	8	8	27	21	17	0	0	0	26	39	13	0	0	0	0	0	0	6	10	5	26	5	10	13	17	0	0
OTU1977	0	0	0	0	0	0	0	0	0	0	0	0	0	3	1	3	1	8	5	4	3	1	0	0	5	0	0	0	0	2	0	0	0	0	0	1	1	0	0	5	0	10	0	0	0	1	0	0	1
OTU1978	0	0	0	0	0	0	0	0	0	0	0	0	0	15	7	10	6	8	8	9	11	0	0	0	15	0	4	13	3	20	4	4	2	21	10	8	8	10	20	0	0	0	9	0	0	0	0	0	7
OTU1979	0	0	0	0	0	0	0	0	0	0	0	0	0	2	0	2	16	2	0	5	2	4	0	2	0	0	0	0	0	0	0	0	0	0	3	12	0	0	0	3	0	2	5	11	11	18	8	0	2
OTU1980	0	2	0	1	0	0	0	0	0	1	0	0	0	0	0	5	0	0	0	0	0	0	0	1	0	0	0	0	0	0	3	0	0	0	0	0	0	0	0	0	0	1	0	0	0	0	0	0	0
OTU1981	0	0	1	4	0	0	0	0	0	0	0	0	0	0	0	5	0	0	6	1	2	5	0	4	10	6	4	2	0	1	3	7	12	0	0	0	0	0	0	14	0	4	23	0	0	9	0	6	0
OTU1982	0	0	0	0	0	0	0	0	0	0	0	0	0	0	0	7	1	0	0	2	2	0	0	0	0	0	0	0	0	1	6	0	2	17	0	1	14	48	34	9	0	0	0	0	0	0	0	0	4
OTU1983	0	0	0	2	0	0	0	0	0	0	0	0	0	0	6	1	8	2	0	2	2	0	0	4	0	6	19	0	2	1	1	0	0	0	1	0	5	6	0	8	0	11	7	20	0	0	0	0	0
OTU1984	0	0	0	0	0	0	0	0	0	0	0	0	0	11	10	2	0	0	2	0	0	0	0	0	3	0	0	1	5	2	0	0	0	37	10	20	0	7	0	0	0	3	0	0	0	4	8	0	40
OTU1985	0	0	0	0	0	0	0	0	0	0	0	0	0	2	10	11	13	1	0	0	2	0	0	0	16	14	37	1	4	4	0	10	1	5	0	0	8	0	0	0	0	0	27	0	0	1	0	0	0
OTU1986	0	0	3	0	0	0	0	0	0	0	0	0	0	0	1	0	4	0	5	6	4	0	0	0	0	0	0	0	0	0	6	0	0	0	0	0	0	0	0	0	0	0	0	0	0	0	0	0	2
OTU1987	0	0	0	0	0	0	0	0	0	0	0	0	0	4	5	6	0	1	18	6	2	0	13	0	3	0	0	21	3	12	2	0	0	8	0	9	19	10	0	0	0	2	0	0	0	0	0	0	11
OTU1988	0	0	0	0	0	0	0	0	0	0	0	0	0	0	0	0	4	0	9	0	1	1	0	0	0	0	0	0	0	0	2	0	0	0	0	0	0	0	0	0	11	8	0	0	0	0	0	0	0
OTU1989	0	0	0	0	0	0	0	0	0	0	0	0	33	8	7	9	43	21	1	2	1	0	0	1	4	0	0	0	0	2	0	0	0	17	10	4	0	0	0	14	0	22	0	0	2	0	0	0	16
OTU1990	79	0	0	0	3	0	7	3	182	13	0	0	0	1	1	9	6	3	0	10	5	1	0	0	14	17	0	0	0	0	0	0	0	0	0	0	0	10	0	0	0	4	0	0	7	0	0	0	0
OTU1991	0	0	0	0	0	0	0	0	0	0	0	0	0	18	13	0	0	0	22	5	9	0	0	0	0	0	0	19	6	22	0	0	0	3	0	1	10	23	19	0	0	0	0	0	0	0	0	0	1
OTU1992	0	0	0	0	0	0	0	0	0	0	0	0	0	0	0	4	0	0	0	0	0	0	4	0	0	0	0	0	0	0	0	0	0	1	0	2	0	0	0	1	20	4	0	0	0	4	0	0	0
OTU1993	0	0	0	0	0	0	0	0	0	0	0	0	30	30	74	0	2	13	4	7	12	0	0	0	1	0	1	3	0	3	0	1	0	10	0	1	26	10	1	0	0	0	0	0	0	0	0	0	4
OTU1994	0	1	0	0	0	0	0	0	0	0	0	0	0	0	0	40	21	26	5	0	5	9	0	1	8	0	0	3	6	0	1	0	1	1	5	5	7	3	51	7	1	20	0	0	0	5	0	0	4
OTU1995	0	0	0	0	0	0	0	0	0	0	0	0	0	9	21	1	0	3	0	7	1	0	0	0	14	0	0	2	0	3	1	5	0	0	0	0	15	27	0	0	0	0	7	0	0	12	6	9	0
OTU1996	0	0	0	0	0	0	0	0	0	0	0	0	0	0	0	0	1	2	0	0	0	0	0	2	0	0	1	0	0	0	2	4	5	1	0	0	0	0	0	16	0	4	6	0	0	0	3	1	0
OTU1997	0	0	0	8	0	4	0	0	0	0	0	0	0	0	0	0	0	0	15	0	3	3	0	1	0	0	0	0	0	0	4	0	12	6	0	0	0	0	0	1	0	6	0	0	0	19	0	0	0
OTU1998	0	2	1	5	0	9	0	0	0	0	0	1	0	0	0	2	2	44	8	3	8	1	0	0	0	0	0	0	0	0	0	0	31	0	0	0	0	1	0	5	0	5	0	0	0	2	0	0	4
[truncated: 23,009 more rows]
[truncated: 100 more columns]
